# Supplementary material for: Combination of panax ginseng and ginkgo biloba extracts attenuate cerebral ischemia injury with modulation of NLRP3 inflammasome and CAMK4/CREB pathway
Source: Front Pharmacol. 2022 Aug 25;13:980449. doi: 10.3389/fphar.2022.980449 (PMC9452960; doi:10.3389/fphar.2022.980449)
Supplement: Supplementary file 1 [file Table2.XLSX]

## Sheet: Table S2 IS PPI靶点
SUID	name
102389	LOC100509457
102390	LOC101929740
102391	ITGB3
102392	ITGB4
102393	ITGB1
102394	ITGB2
102395	TMED9
102396	EIF6
102397	OTUD4
102398	ITIH2
102399	DEUP1
102400	MPHOSPH8
102401	PATE1
102402	FAM83G
102403	HNRNPU
102404	XAF1
102405	ITIH4
102406	HNRNPL
102407	HOXA1
102408	TLX2
102409	CLEC12A
102410	HOXA5
102411	HOXA9
102412	RSPH14
102413	NDOR1
102414	HOXA13
102415	AGO2
102416	NAAA
102417	CHIA
102418	HPCA
102419	HOXB7
102420	HOXC4
102421	HOXB9
102422	DISC1
102423	HOXC8
102424	IDH2
102425	IDH3A
102426	IDH1
102427	ZFPM1
102428	IDI1
102429	IDS
102430	IDH3B
102431	IDH3G
102432	IFI16
102433	IFI35
102434	IFNA1
102435	IFIT3
102436	NFAM1
102437	IFNA13
102438	IFNAR2
102439	CCDC13
102440	SMYD1
102441	CMTM8
102442	IGBP1
102443	NCBP2-AS2
102444	IGF1R
102445	IGFBP3
102446	CNTN4
102447	ZNF827
102448	IGHG3
102449	IGHG1
102450	JCHAIN
102451	IGHM
102452	RBPJ
102453	CEP170P1
102454	SVIL-AS1
102455	PPM1K
102456	DAB2IP
102457	CEP120
102458	IK
102459	ZMAT2
102460	IL1B
102461	ARSK
102462	IKBKB
102463	FAM71B
102464	IL2RB
102465	SH3RF2
102466	IL6ST
102467	IL6
102468	POU5F1P4
102469	SLC2A12
102470	IL15RA
102471	AMOT
102472	FOXK2
102473	ILF2
102474	FMC1
102475	ILF3
102476	ILK
102477	IMPDH2
102478	ING2
102479	TMEM213
102480	ING1
102481	INS
102482	LIG4
102483	UBQLN2
102484	WBSCR27
102485	INPP5B
102486	LIG3
102487	LIMK2
102488	UBQLN1
102489	ABLIM1
102490	LIMK1
102491	CDCA2
102492	TMEM65
102493	FAM53C
102494	LLGL2
102495	LMNB1
102496	LMO1
102497	LMNA
102498	LMO7
102499	PHF21A
102500	MRPL35
102501	LMO2
102502	KRCC1
102503	PRICKLE3
102504	PLAC8
102505	LOR
102506	WAC
102507	MEX3C
102508	LNPEP
102509	LOXL2
102510	SPG21
102511	LPP
102512	LPL
102513	LRMP
102514	FAM91A1
102515	THEM6
102516	FZR1
102517	LRP1
102518	ZBTB7A
102519	LRP5
102520	LTA4H
102521	CAMSAP1
102522	UBR5
102523	CHST15
102524	POMP
102525	TMA7
102526	TEX264
102527	SH2D1A
102528	LYZ
102529	WNT16
102530	LYL1
102531	LYN
102532	NUDT10
102533	M6PR
102534	PPME1
102535	NBR1
102536	MXD1
102537	AMOTL2
102538	SMAD3
102539	SMAD4
102540	SMAD1
102541	PPP1R18
102542	SMAD2
102543	SMAD7
102544	SMAD9
102545	SNX9
102546	SMAD5
102547	SUCO
102548	SMAD6
102549	FAM8A1
102550	ASXL1
102551	MAFG
102552	SCARA3
102553	MAF
102554	ZNF384
102555	MAGEC2
102556	MAGEA2
102557	IP6K2
102558	SYNPO2
102559	MAGEA6
102560	LCMT1
102561	MAGEA10
102562	MAGEA11
102563	REV1
102564	ZBTB8A
102565	MAGEB2
102566	USP53
102567	UBE2J1
102568	AK8
102569	EXOC6
102570	MRPL50
102571	MAGOH
102572	MAN2A2
102573	CRCT1
102574	MAN2B1
102575	TOMM7
102576	GUSBP3
102577	MAP1B
102578	TRMT10B
102579	MARK3
102580	GNL3L
102581	MAPT
102582	MARS
102583	SGTB
102584	MATN3
102585	MBD1
102586	MAX
102587	MAZ
102588	LOC102724985
102589	MBP
102590	SLFN5
102591	MBNL1
102592	EGLN1
102593	MC1R
102594	MCAM
102595	MCL1
102596	NDFIP2
102597	DDX56
102598	MCM2
102599	MCM5
102600	MCM6
102601	MCM3
102602	MCM4
102603	INPP5D
102604	INPPL1
102605	MCM7
102606	ARL15
102607	INSIG1
102608	MINDY2
102609	EIF3E
102610	ZNF579
102611	IRAK1
102612	IRF1
102613	GTPBP2
102614	IRAK2
102615	RRN3
102616	IRF5
102617	IRF3
102618	IRS1
102619	IRF7
102620	2022-03-05
102621	ITGA1
102622	ITGA2
102623	ITGA4
102624	ITK
102625	TOR1AIP2
102626	ITPK1
102627	STT3A
102628	ITPA
102629	ITPR3
102630	ITPR1
102631	SASS6
102632	JAK1
102633	JARID2
102634	JAK2
102635	JUND
102636	JUP
102637	JUN
102638	JUNB
102639	KARS
102640	SETSIP
102641	CD82
102642	LOC400927-CSNK1E
102643	TRIB2
102644	MRPS28
102645	GIT1
102646	RNF168
102647	DNAJB8
102648	BZW2
102649	SLC27A6
102650	SNX24
102651	KCNJ8
102652	MRPS18B
102653	AAMDC
102654	MRPL42
102655	DBNL
102656	MCTS1
102657	DCP2
102658	LCA5
102659	MRPL13
102660	HIPK2
102661	TXLNB
102662	KIFC3
102663	KIF5B
102664	ZBTB44
102665	MRPL18
102666	BHLHA15
102667	SETD2
102668	MED4
102669	PHPT1
102670	BABAM1
102671	CHMP4A
102672	KIT
102673	UBE2T
102674	QSOX2
102675	MRPL15
102676	MRPL22
102677	KIF11
102678	KIF22
102679	KPNA1
102680	CNIH4
102681	DROSHA
102682	KPNA3
102683	KPNA4
102684	DNAJC15
102685	KPNB1
102686	ARX
102687	KPNA2
102688	IPO5
102689	KPNA5
102690	FUT11
102691	TNPO1
102692	KRT1
102693	TBK1
102694	CLEC4C
102695	PYCARD
102696	KRAS
102697	FHOD1
102698	KRTAP5-9
102699	TRIM65
102700	BRD7
102701	KRT8
102702	KRT9
102703	KRT7
102704	KRT17
102705	BLNK
102706	KRT18
102707	USP25
102708	ZSCAN4
102709	RACGAP1
102710	KRT15
102711	UHRF1
102712	KRT16
102713	DHX36
102714	PACSIN3
102715	KRT33B
102716	TMOD2
102717	CARD10
102718	ABT1
102719	KRT86
102720	PARVB
102721	NCAPH2
102722	L1CAM
102723	OLA1
102724	LAMA4
102725	LAMA5
102726	SENP1
102727	LAMP2
102728	UBN1
102729	LAMC1
102730	LAMP1
102731	STRN4
102732	CNOT7
102733	RPSA
102734	MTHFD1
102735	CPSF1
102736	LASP1
102737	FAM9B
102738	TRA2A
102739	EEF2K
102740	CCDC106
102741	ND1
102742	ND5
102743	HOOK2
102744	ND4
102745	MTNR1B
102746	PYCR2
102747	PGAM5
102748	HCFC2
102749	MYO1F
102750	MTNR1A
102751	EPN1
102752	MTRR
102753	MTR
102754	NME7
102755	TMX2
102756	SEC61A1
102757	AGO3
102758	TNNI3K
102759	AGO4
102760	MUC1
102761	TRNT1
102762	SH3GLB1
102763	PHF20L1
102764	NCF1
102765	MVD
102766	METTL9
102767	RDH11
102768	APH1A
102769	MXI1
102770	MYB
102771	MYBL2
102772	ZFC3H1
102773	FOXD4L6
102774	MRPS2
102775	MYC
102776	MYCL
102777	MYBPC3
102778	SBDS
102779	RPL26L1
102780	MYCN
102781	NAA20
102782	DCP1B
102783	TRIM17
102784	MYD88
102785	MYCLP1
102786	GOLGA7
102787	ASB3
102788	PHF11
102789	SAR1B
102790	ARID2
102791	CEP83
102792	MYH9
102793	MYH10
102794	CHCHD2
102795	COPS4
102796	MYL2
102797	MYL3
102798	MYH11
102799	LOC653513
102800	DYNC1LI1
102801	HSD17B12
102802	LDHD
102803	MYLK
102804	SDF4
102805	ING4
102806	MRTO4
102807	MYO1D
102808	MYO1E
102809	MYO1C
102810	EME2
102811	VPS28
102812	MYO6
102813	MYO5B
102814	DCTN4
102815	HIST2H3D
102816	DBR1
102817	NSMCE1
102818	HSD17B14
102819	MYOG
102820	MYOC
102821	MYOD1
102822	PPP1R12A
102823	LEF1
102824	NAB2
102825	NACA
102826	HSPA14
102827	PLEKHO1
102828	THAP8
102829	NAB1
102830	HNRNPM
102831	CRBN
102832	NAP1L1
102833	SS18L2
102834	HERC5
102835	PLCE1
102836	NARS
102837	IPO11
102838	NASP
102839	NCAM1
102840	DDX47
102841	NIN
102842	FAAP20
102843	NBN
102844	NCF4
102845	ACP6
102846	NCK1
102847	NCBP1
102848	NCF2
102849	MZT2A
102850	NCL
102851	TXLNA
102852	NDN
102853	ZNF219
102854	NDUFA4
102855	NDUFA7
102856	ABI3
102857	KRTCAP2
102858	CRTC2
102859	CRIM1
102860	PHF20
102861	VRK3
102862	LCK
102863	MZB1
102864	LDHA
102865	LCP2
102866	SHISA5
102867	TET3
102868	LDHB
102869	NME1-NME2
102870	C6orf203
102871	LDLR
102872	RNF181
102873	LGALS1
102874	MRPL37
102875	TMEM216
102876	LGALS3
102877	MRPL51
102878	LGALS3BP
102879	TMEM17
102880	MRPL30
102881	LGALS8
102882	LGALS9
102883	MRPL27
102884	TFDP3
102885	LIFR
102886	SMCP
102887	MDH1
102888	MDH2
102889	MDFI
102890	BFAR
102891	MDM4
102892	TLR7
102893	SCAND1
102894	MDM2
102895	MECP2
102896	ME2
102897	CEND1
102898	MEF2C
102899	CD320
102900	MEF2A
102901	NCF1C
102902	MEIS2
102903	MEF2D
102904	ECSIT
102905	PTF1A
102906	MAP3K3
102907	MAP3K4
102908	MAP3K1
102909	MEN1
102910	RAB8A
102911	FAM13B
102912	MEOX2
102913	METTL1
102914	NENF
102915	MFAP1
102916	LYSMD2
102917	SNX12
102918	MET
102919	MFAP4
102920	PADI1
102921	DSE
102922	MGAT1
102923	DNMT3L
102924	OSGIN1
102925	MGMT
102926	CERS2
102927	MIA2
102928	NRBP1
102929	HIST2H2AA4
102930	MGST1
102931	STRN3
102932	PILRB
102933	MIF
102934	TNPO2
102935	ATXN3
102936	SNX33
102937	TBX21
102938	MLF1
102939	MLH1
102940	ERO1A
102941	EFEMP2
102942	SH3KBP1
102943	TLX3
102944	AFF1
102945	SOX8
102946	KMT2A
102947	FOXO4
102948	MLLT6
102949	MME
102950	ASPM
102951	CXXC1
102952	BOD1L1
102953	KCNIP3
102954	ZNRD1
102955	SOCS7
102956	EHD4
102957	MMP9
102958	EHD3
102959	MNT
102960	MNAT1
102961	MNDA
102962	MOS
102963	RRM2B
102964	WRAP73
102965	MOCS2
102966	MAFIP
102967	MOV10
102968	MPP1
102969	MPV17
102970	MAGI3
102971	ABCC1
102972	CHST11
102973	PRSS33
102974	MRE11
102975	TIPRL
102976	ITSN2
102977	DEF6
102978	RGPD8
102979	LIPH
102980	GEMIN4
102981	KCTD6
102982	DHFR2
102983	MYEF2
102984	FLCN
102985	HP1BP3
102986	MYO1B
102987	SLC39A11
102988	CENPX
102989	HDGFRP3
102990	COPS7A
102991	PDE12
102992	CITED1
102993	MSH2
102994	MSH3
102995	OPRM1
102996	OPRD1
102997	OPRK1
102998	TAPT1-AS1
102999	PPP1CA
103000	PPP1CB
103001	FOXP3
103002	PPP1R2
103003	PPP1CC
103004	PPP1R1A
103005	KHDRBS2
103006	PPP1R8
103007	PPP1R3C
103008	PPP1R3D
103009	PPP2CA
103010	PPP2CB
103011	PPP2R1B
103012	TUBB
103013	PPP2R2A
103014	PPP2R1A
103015	C8orf74
103016	PPP2R3A
103017	PTPA
103018	PPP2R2B
103019	MSN
103020	TPRKB
103021	FAM219A
103022	TMED5
103023	MT1A
103024	MSX1
103025	MED31
103026	COQ6
103027	FAHD2A
103028	DERL2
103029	ISOC1
103030	EXOSC1
103031	MT2A
103032	ANO5
103033	ATP6
103034	ATP8
103035	CYTB
103036	COX2
103037	PAM16
103038	COX3
103039	NEB
103040	HIPK1
103041	NDUFA9
103042	NDUFA10
103043	NDUFB5
103044	NDUFB6
103045	PELO
103046	NDUFS1
103047	CPSF2
103048	NDUFS2
103049	NDUFS3
103050	USP17L24
103051	NEDD4
103052	2022-09-02
103053	USP17L25
103054	DRG1
103055	NEDD9
103056	NEFM
103057	RPL10A
103058	USP17L26
103059	NEDD8
103060	NEFL
103061	USP17L27
103062	NELL1
103063	NEK2
103064	USP17L28
103065	PCBP3
103066	NEUROD1
103067	NEUROG1
103068	NFATC2
103069	NFIA
103070	MED19
103071	NF2
103072	NFATC1
103073	NFE2L1
103074	NFATC3
103075	YBEY
103076	NFATC4
103077	NFE2L2
103078	MIS18A
103079	NFKB2
103080	NFKBIA
103081	NFIX
103082	NFKB1
103083	NFKBIL1
103084	NFKBIB
103085	NFKBIE
103086	NFYA
103087	NFYB
103088	NFX1
103089	NFYC
103090	TLR9
103091	SNU13
103092	MRPL21
103093	MRPL39
103094	NIT1
103095	NKX3-1
103096	NANS
103097	CYCS
103098	DCUN1D1
103099	ERRFI1
103100	NME4
103101	NME2
103102	NMT1
103103	NOS2
103104	NOP2
103105	NONO
103106	NLGN3
103107	NOS3
103108	TERF2IP
103109	ZNF396
103110	NOTCH1
103111	NOTCH4
103112	SEMA5B
103113	PNP
103114	ANLN
103115	RIN2
103116	NPM1
103117	NPHP1
103118	HEPACAM2
103119	FBXO42
103120	NPR1
103121	XRN1
103122	KRT20
103123	TOLLIP
103124	ZBTB38
103125	FAM64A
103126	NRDC
103127	GPATCH11
103128	NRAS
103129	RNF216
103130	PLEKHA5
103131	YBX1
103132	TRMT13
103133	DGCR8
103134	EBF3
103135	NSF
103136	NT5E
103137	MSRB3
103138	HEATR5B
103139	CPVL
103140	NTRK3
103141	DHX29
103142	NTRK1
103143	NTRK2
103144	ROR1
103145	NUCB2
103146	NUMA1
103147	NR4A2
103148	NVL
103149	NUP98
103150	GOLT1B
103151	SERPINB5
103152	UBXN1
103153	TSGA10IP
103154	SERPINB8
103155	CELA2B
103156	SERPINB9
103157	ZBTB7B
103158	LAP3
103159	ZDHHC24
103160	PIK3C2A
103161	PIK3C2B
103162	PIK3CA
103163	RPS27L
103164	PIK3CB
103165	MRPL2
103166	PIK3CG
103167	NOSIP
103168	PIK3R1
103169	PIM1
103170	NMD3
103171	MRPL4
103172	TMEM256
103173	PIN1
103174	APIP
103175	PIK3R2
103176	PI4KA
103177	MEMO1
103178	ISYNA1
103179	LIMA1
103180	PIN4
103181	PITX2
103182	REXO1L1P
103183	PITPNA
103184	ANKFY1
103185	PITX1
103186	PKD1
103187	TRIAP1
103188	PKP1
103189	PKM
103190	NELFCD
103191	CFAP65
103192	PLA2G2A
103193	RTFDC1
103194	PLA2G4A
103195	PKP2
103196	TRMT112
103197	PLAGL1
103198	DTL
103199	GTSE1
103200	PLAUR
103201	CXXC5
103202	LARS
103203	OSER1
103204	TRMO
103205	PLD1
103206	PLD2
103207	PLCG1
103208	PLCG2
103209	ZCCHC17
103210	VTA1
103211	PLEC
103212	PPHLN1
103213	PLK1
103214	SIRT7
103215	SCLY
103216	PLOD1
103217	SIRT6
103218	PLP2
103219	PLRG1
103220	PLOD2
103221	PLSCR1
103222	PCSK9
103223	HDAC7
103224	PLTP
103225	PLS3
103226	MBIP
103227	FAM49B
103228	PLXNB1
103229	LARP7
103230	PIAS4
103231	TRIM33
103232	MED15
103233	PML
103234	PMS1
103235	LSR
103236	SRRT
103237	GET4
103238	PMS2
103239	PATL1
103240	TRMT6
103241	EXOSC10
103242	ATP6V1H
103243	UBE2D4
103244	ERGIC3
103245	TAF9B
103246	DYNC2LI1
103247	2022-09-05
103248	PNN
103249	DHRS7
103250	LUC7L2
103251	POLA1
103252	FAM124A
103253	MRPL48
103254	SPERT
103255	SF3B6
103256	FAM96B
103257	POLR2B
103258	MRPS23
103259	POLR2C
103260	PPIL1
103261	SKA1
103262	POLR2A
103263	CHMP3
103264	POLR2G
103265	POLR2D
103266	DOK6
103267	POLR2E
103268	POLR2J
103269	GINS2
103270	POLR2H
103271	STYXL1
103272	HNRNPA3
103273	POMC
103274	FKBP7
103275	POLR2L
103276	POLRMT
103277	SARAF
103278	POR
103279	JMJD1C
103280	POU1F1
103281	NUB1
103282	PON2
103283	POU2AF1
103284	ASB2
103285	POU2F1
103286	CPSF3
103287	TRAPPC2L
103288	HNRNPUL2
103289	LSM7
103290	ARL5B
103291	LSM8
103292	POU5F1
103293	SKA3
103294	NLK
103295	PPARD
103296	PPA1
103297	PPAT
103298	PPARG
103299	MED1
103300	UIMC1
103301	CTSA
103302	PPIA
103303	PPBP
103304	WBP11
103305	PPIB
103306	DNAJB11
103307	CD244
103308	PPL
103309	USP17L29
103310	PPM1A
103311	LUC7L3
103312	WWOX
103313	ARID4B
103314	PPP2R5A
103315	PPP2R5B
103316	PPM1B
103317	PPM1G
103318	PPP2R5E
103319	USP17L30
103320	PPP3CA
103321	PPP2R5C
103322	CDK12
103323	C9orf78
103324	PPP2R5D
103325	PPP3R1
103326	STK26
103327	RAB8B
103328	PPP4C
103329	INPP5K
103330	PPP3CB
103331	PPP6C
103332	RSF1
103333	PPP5C
103334	HIST1H2AA
103335	SIX4
103336	KDM1B
103337	PRCC
103338	PHAX
103339	PRCP
103340	CALML5
103341	TUBA8
103342	PRF1
103343	PRELP
103344	BCL11A
103345	SRGN
103346	PRG2
103347	TWISTNB
103348	PRKAA1
103349	STX17
103350	PRKAA2
103351	PRIM1
103352	PRKACA
103353	PRKACB
103354	PRKAB1
103355	PRKAB2
103356	PHIP
103357	PRKAG1
103358	FOXK1
103359	PKIA
103360	PRKAR1B
103361	HEATR3
103362	PRKAR1A
103363	PRKCB
103364	PRKCD
103365	FKBP14
103366	PRKCA
103367	PRKCI
103368	PTCD3
103369	PRKCE
103370	PRKCG
103371	TMED4
103372	RSBN1L
103373	PRKD1
103374	EPN3
103375	PLEKHB2
103376	PRKCQ
103377	CDCA4
103378	PKN1
103379	PRKDC
103380	MRPL20
103381	PRKG1
103382	LRWD1
103383	PRKCZ
103384	MAPK3
103385	MAPK4
103386	LNX2
103387	MAPK1
103388	MAPK8
103389	MAPK11
103390	SUSD4
103391	MAPK6
103392	MAPK7
103393	MAP2K1
103394	TMEM248
103395	MAPK9
103396	MAPK10
103397	FAM83B
103398	RNF31
103399	MAP2K2
103400	MAP2K3
103401	THAP12
103402	MAP2K7
103403	EIF2AK2
103404	UACA
103405	FERD3L
103406	TAPBPL
103407	IFT57
103408	CCDC180
103409	PRNP
103410	MAPK15
103411	MED9
103412	PRPH
103413	CDK11A
103414	ATG2B
103415	MAGOHB
103416	PRSS1
103417	PRSS8
103418	FANCL
103419	HEATR1
103420	PSAP
103421	TRIM68
103422	PSG1
103423	WRAP53
103424	PSEN1
103425	PSEN2
103426	ELP3
103427	CNOT6L
103428	PSG3
103429	THAP1
103430	HAUS2
103431	PSG9
103432	CDCA8
103433	UBR7
103434	PSMA3
103435	PSMA4
103436	MTPAP
103437	PSMA1
103438	PSMA2
103439	PSMA7
103440	PSMA6
103441	RFWD3
103442	PSMB5
103443	PSMB2
103444	PSMB3
103445	ARMC1
103446	GATC
103447	PSMB7
103448	NME2P1
103449	MSL2
103450	PSMC1
103451	MRPS18A
103452	PSMB9
103453	CEP55
103454	ARL17B
103455	PSMC4
103456	DNAAF2
103457	PSMC5
103458	MRPS10
103459	PSMC3
103460	PRMT6
103461	PSMD2
103462	PSMD3
103463	RMDN3
103464	PSMC6
103465	PSMD1
103466	PSMD7
103467	PSMD8
103468	MRM3
103469	PSMD4
103470	CHAMP1
103471	PSMD5
103472	PSMD11
103473	PSMD12
103474	PSMD10
103475	PSPH
103476	UBASH3A
103477	PSMD13
103478	PSME1
103479	PTCH1
103480	SHC3
103481	PTBP1
103482	PTGDS
103483	NUP54
103484	PTEN
103485	STX18
103486	PTGER3
103487	MBD3
103488	PTGS2
103489	PTK2
103490	FXYD6
103491	PTH1R
103492	PTMA
103493	C14orf80
103494	PTK6
103495	OAS3
103496	OAS1
103497	OAT
103498	OAZ1
103499	HOTAIRM1
103500	NSMCE4A
103501	OCRL
103502	DNAJB12
103503	TET2
103504	ODF2
103505	OGDH
103506	MED18
103507	KCTD9
103508	GOLGA8G
103509	HAUS6
103510	AHI1
103511	ORC2
103512	OPA1
103513	ORC4
103514	ORC5
103515	SAMD9
103516	OSBP
103517	GATAD2A
103518	OSM
103519	ERCC6L
103520	ZCCHC10
103521	OXA1L
103522	NUP62CL
103523	OXCT1
103524	BCAS3
103525	APTX
103526	P4HB
103527	PA2G4
103528	P4HA1
103529	FBXL12
103530	PEBP1
103531	PAFAH1B1
103532	PRDX1
103533	PAFAH1B2
103534	PAFAH1B3
103535	TOR4A
103536	PAK1
103537	CCDC61
103538	SNRK
103539	KANSL1
103540	GPATCH4
103541	PAK2
103542	PAPPA
103543	PARK2
103544	QRICH1
103545	PAWR
103546	DCAF16
103547	CNTLN
103548	PARN
103549	BCOR
103550	DPP8
103551	NEK8
103552	PAX6
103553	CISD3
103554	NSUN2
103555	PTRF
103556	PCBD1
103557	MTMR10
103558	PCBP1
103559	RNF43
103560	NCAPG2
103561	PC
103562	PCDH1
103563	PCBP2
103564	LAX1
103565	PCK2
103566	SPDL1
103567	PCM1
103568	NSD3
103569	PCK1
103570	PCNT
103571	FOCAD
103572	YTHDF1
103573	PCMT1
103574	PCNA
103575	DNAAF5
103576	CDK16
103577	ZSCAN32
103578	CDK17
103579	UBE2R2
103580	CHCHD3
103581	PCYT1A
103582	TRMT10C
103583	PDE3B
103584	OCIAD1
103585	PDE4D
103586	RNF125
103587	SARS2
103588	PDE6D
103589	SDHAF2
103590	NPHP4
103591	MRPL16
103592	PDGFRA
103593	C1orf109
103594	PDHA1
103595	PDGFRB
103596	TXNL4B
103597	PDK3
103598	PDHB
103599	PDK1
103600	BANP
103601	PDYN
103602	PECAM1
103603	PEG3
103604	PEPD
103605	PEX7
103606	MAGEA2B
103607	PEX10
103608	PEX6
103609	PEX14
103610	PF4
103611	PEX12
103612	PEX13
103613	NAGK
103614	MED29
103615	PFDN1
103616	CHRNA9
103617	PFAS
103618	UBE2Q1
103619	PFDN5
103620	OTUD5
103621	PFDN4
103622	PFKFB3
103623	DDX60
103624	SPATA1
103625	ZCCHC8
103626	RNPC3
103627	PFKFB2
103628	PFKM
103629	CARMIL1
103630	PFKP
103631	PFKL
103632	CDKN2AIP
103633	FAM46A
103634	VPS50
103635	PPP1R9A
103636	OTUB1
103637	THG1L
103638	TMEM132A
103639	RNF2
103640	RNASEL
103641	PINX1
103642	RNF5
103643	RNF4
103644	C1orf123
103645	GID8
103646	ABCE1
103647	LAMTOR1
103648	TMCO3
103649	RMND1
103650	RIF1
103651	SMG8
103652	DNAJC17
103653	RPRD1A
103654	ROCK1
103655	SBNO1
103656	ATAD3A
103657	ARL8B
103658	RPA3
103659	DPPA4
103660	RPA1
103661	BBS7
103662	RPA2
103663	RPL4
103664	RPL3
103665	RPL6
103666	RPL7
103667	TMEM57
103668	RPL5
103669	NAT10
103670	RPL9
103671	RPL7A
103672	RPL8
103673	CSNK2A3
103674	RPL13
103675	RPL15
103676	RPL11
103677	PANK4
103678	RPL12
103679	RPL18A
103680	UBA6
103681	RPL19
103682	RPL17
103683	MOB1A
103684	RPL18
103685	SMU1
103686	FOXR1
103687	RPL22
103688	STEAP3
103689	KIRREL
103690	RPL23A
103691	RPL21
103692	OGFOD1
103693	RPL24
103694	RPL26
103695	NEIL3
103696	MRPL23
103697	RPL27A
103698	RPL28
103699	RPL27
103700	RPL30
103701	RPL32
103702	ASXL2
103703	RPL31
103704	RPL36AL
103705	CASC1
103706	RPL34
103707	ADI1
103708	RPL37A
103709	RPL38
103710	RPLP0
103711	PSPC1
103712	MRPL12
103713	RPLP2
103714	CDK14
103715	PFN1
103716	QRSL1
103717	MCOLN3
103718	UBE2W
103719	PGK1
103720	RHOT1
103721	RBM41
103722	PGGT1B
103723	PPP6R3
103724	BRF2
103725	FBXW7
103726	PGR
103727	SLC25A3
103728	RNF121
103729	PHB
103730	BRIX1
103731	ZNF444
103732	PHKA2
103733	PHF1
103734	PHKB
103735	MIS18BP1
103736	CRIPAK
103737	PHKG2
103738	PTN
103739	C5orf22
103740	PTPN1
103741	PTPN4
103742	PTPN6
103743	PTPN2
103744	PTPN11
103745	PTPN12
103746	SYNJ2BP
103747	WDR33
103748	PTPRB
103749	PTPN13
103750	C19orf66
103751	PTPN14
103752	PTPRC
103753	PTPRD
103754	PTPRJ
103755	PTPRF
103756	LAPTM4B
103757	PTPRK
103758	PTPRS
103759	PTPRO
103760	HJURP
103761	TMEM63B
103762	HEMGN
103763	OCLN
103764	PTS
103765	LGR4
103766	PVR
103767	PURA
103768	PEX19
103769	ABCD3
103770	NCBP3
103771	PEX5
103772	PXN
103773	PYGB
103774	PYGL
103775	QARS
103776	QDPR
103777	RGL2
103778	RAB3A
103779	RAB2A
103780	RAB4A
103781	RAB5A
103782	RAB3B
103783	MYNN
103784	RAB3IL1
103785	MAP4K2
103786	RAB13
103787	UNC45A
103788	RAB5B
103789	RAB6A
103790	ZNF302
103791	KMT2E
103792	LUZP6
103793	RAC1
103794	RAC2
103795	RABIF
103796	RAB5C
103797	RAD17
103798	RCC2
103799	LANCL2
103800	DMAP1
103801	RAD51
103802	RAD51C
103803	SH3RF3
103804	MYO5C
103805	NKRF
103806	RAD23A
103807	RAD23B
103808	LIN37
103809	RAD51D
103810	RAD51B
103811	MOK
103812	NDUFA12
103813	RAF1
103814	2022-09-03
103815	RAN
103816	RANBP1
103817	RALGDS
103818	RAP1A
103819	RANBP2
103820	RANGAP1
103821	RAP1GDS1
103822	RAP1B
103823	RARA
103824	BATF3
103825	RARS
103826	RASGRF1
103827	RARRES3
103828	RASA1
103829	ARID4A
103830	DHTKD1
103831	RASGRF2
103832	RB1
103833	RBBP6
103834	RBBP7
103835	RBBP4
103836	RBBP5
103837	RBL2
103838	RBM3
103839	RBBP8
103840	RBL1
103841	RBMS2
103842	STAP2
103843	RBM4
103844	RBMS1
103845	THUMPD1
103846	TRMT1
103847	RBMY1A1
103848	TTC27
103849	RBP1
103850	RCN2
103851	LRRC40
103852	RCN1
103853	CHD7
103854	RDX
103855	BTBD2
103856	REL
103857	OSGEP
103858	RECQL
103859	RELA
103860	RELB
103861	TMX2-CTNND1
103862	LYAR
103863	UPF1
103864	RET
103865	RNF126
103866	REST
103867	RFC3
103868	HIF1AN
103869	ZNF446
103870	RFC4
103871	RFC1
103872	PRPF40A
103873	RFC2
103874	NPLOC4
103875	TRIM27
103876	RFC5
103877	ARMCX5-GPRASP2
103878	URGCP
103879	PPP4R3A
103880	MFN1
103881	SGTA
103882	SGK1
103883	SLC30A6
103884	KANSL3
103885	SH3BP2
103886	ITSN1
103887	RABL6
103888	SH3BGRL
103889	SH3GL3
103890	PACS1
103891	SH3GL1
103892	SNORD3D
103893	SH3GL2
103894	KDM4D
103895	NSUN5
103896	RNASEK-C17orf49
103897	LUC7L
103898	IARS2
103899	SHC1
103900	RBM22
103901	VAC14
103902	SHMT2
103903	SHH
103904	ZNF763
103905	NDC1
103906	SIAH1
103907	CCDC88A
103908	IPO9
103909	WDR62
103910	SIAH2
103911	WDR11
103912	SLC25A41
103913	RAB4B-EGLN2
103914	CHURC1-FNTB
103915	ST3GAL4
103916	DOK4
103917	RFX1
103918	COMMD3-BMI1
103919	NPHP3-ACAD11
103920	SLF2
103921	RFX5
103922	TSR1
103923	ODF3L2
103924	RGS4
103925	N4BP2
103926	ASF1B
103927	PPT2-EGFL8
103928	ATF7IP
103929	RGS16
103930	DNAJC11
103931	RHAG
103932	EDEM2
103933	ENAH
103934	RING1
103935	NUP133
103936	CHFR
103937	AGK
103938	CNDP2
103939	CCAR1
103940	TMEM30A
103941	RPN1
103942	RPN2
103943	CDK5RAP2
103944	2022-09-11
103945	OGDHL
103946	RPS3A
103947	RPS4X
103948	RPS2
103949	RPS3
103950	RPS6
103951	EXOC1
103952	RPS6KA1
103953	RPS5
103954	RPS6KB1
103955	NGLY1
103956	RPS6KB2
103957	RPS6KA2
103958	RPS6KA3
103959	PRR11
103960	RPS8
103961	SPATA46
103962	RPS9
103963	ZNF83
103964	EXOC2
103965	RPS7
103966	ZNF326
103967	MBD5
103968	ZNF839
103969	RPS13
103970	RPS10
103971	RPS15A
103972	RIOK2
103973	RPS16
103974	RPS14
103975	RIMKLA
103976	RPS15
103977	RPS18
103978	TXLNG
103979	RPS19
103980	RPS17
103981	LRIF1
103982	RPS20
103983	RPS25
103984	RPS26
103985	RPS24
103986	DDX28
103987	RPS28
103988	RPS29
103989	RPS27
103990	RPS27A
103991	RRBP1
103992	HR
103993	DCP1A
103994	SEC14L4
103995	RRM1
103996	RRM2
103997	RXRA
103998	DOK5
103999	KDM3A
104000	RYK
104001	DCAF6
104002	RXRB
104003	PAG1
104004	EMC3
104005	CAND1
104006	RYR1
104007	RYR2
104008	S100A1
104009	SORT1
104010	UBAP2
104011	CENPJ
104012	S100A4
104013	LOC285074
104014	NCLN
104015	S100A2
104016	NMUR2
104017	S100A8
104018	DUS3L
104019	S100A9
104020	S100A6
104021	S100A7
104022	S100A13
104023	S100A10
104024	USP29
104025	S100B
104026	ZSCAN30
104027	PPP2R2D
104028	EAF2
104029	SAFB
104030	MAPK12
104031	VN1R5
104032	SATB1
104033	SAT1
104034	PSENEN
104035	DHRS4L2
104036	ACOT13
104037	ATXN1
104038	TMEM165
104039	ATXN2
104040	ATXN7
104041	CLEC11A
104042	HDAC8
104043	SERPINB4
104044	TMEM126B
104045	SCD
104046	PBK
104047	SCN2B
104048	CBWD1
104049	BAIAP2L1
104050	CFC1
104051	SMG9
104052	SCP2
104053	CCL3
104054	UBFD1
104055	CCL5
104056	CCL18
104057	PCDHB15
104058	SDCBP
104059	SDC4
104060	SDHB
104061	SDF2
104062	SDHA
104063	SEC13
104064	SEL1L
104065	SRP14
104066	SRPK1
104067	PCDHA4
104068	SRY
104069	TRIM21
104070	SRPK2
104071	SRPRA
104072	SSB
104073	SSBP1
104074	TROVE2
104075	SSR3
104076	SSFA2
104077	SSR4
104078	SSRP1
104079	SSTR3
104080	SS18
104081	SERTAD4
104082	STAC
104083	ST13
104084	RNF20
104085	STAT1
104086	STAT2
104087	MEPCE
104088	STAT5A
104089	STAT5B
104090	STAT3
104091	STAT4
104092	STAU1
104093	STAT6
104094	PARD3
104095	SULT1E1
104096	PRMT8
104097	STK4
104098	AURKA
104099	METTL3
104100	STK3
104101	STK11
104102	HIST2H3A
104103	CABP5
104104	STRN
104105	UBAC2
104106	SULT1A2
104107	STX4
104108	STX5
104109	DNAJC12
104110	STX1A
104111	STX3
104112	ERO1B
104113	BCCIP
104114	SULT1A1
104115	TWNK
104116	SELPLG
104117	CLDND1
104118	TRIM39
104119	MAP2K4
104120	SET
104121	SELENOP
104122	SFPQ
104123	AKIP1
104124	SRSF1
104125	ASCL3
104126	SFRP4
104127	SRSF4
104128	SRSF5
104129	SRSF2
104130	SRSF3
104131	TRA2B
104132	SRSF6
104133	SRSF7
104134	C3orf38
104135	STIL
104136	ARPC4-TTLL3
104137	MSANTD3-TMEFF1
104138	APITD1-CORT
104139	SIM2
104140	RAD18
104141	RBM14-RBM4
104142	SKIV2L
104143	SKP1
104144	SKI
104145	SKP2
104146	RNF103-CHMP3
104147	SLA
104148	SLC4A3
104149	BIRC6
104150	SLC1A5
104151	SLC2A4
104152	GATAD2B
104153	SLC4A1
104154	SLC3A2
104155	AMIGO1
104156	SLC5A1
104157	ZNF454
104158	TBC1D24
104159	SCAF4
104160	SLC6A6
104161	CNOT6
104162	SLC6A4
104163	CEP57L1
104164	SLC9A1
104165	ARID1B
104166	SLC12A4
104167	SLC12A2
104168	MAVS
104169	PNPLA1
104170	MTA3
104171	XPO5
104172	COG6
104173	SLC20A1
104174	SLC18A2
104175	HECW2
104176	SLC25A1
104177	SMARCA1
104178	SMARCA2
104179	SNAI2
104180	MIB1
104181	SMARCB1
104182	SMARCC1
104183	HLTF
104184	SMARCA4
104185	SMARCD2
104186	SMARCD3
104187	SMARCC2
104188	SMARCD1
104189	SMN2
104190	SMARCE1
104191	SMN1
104192	SMS
104193	SUMO3
104194	SMPD2
104195	MICAL3
104196	STAMBPL1
104197	SNAI1
104198	FAM83H
104199	SNAP25
104200	SUMO2
104201	ZNF707
104202	SNAPC3
104203	SNAPC1
104204	SNAPC2
104205	CEP126
104206	SNCA
104207	ZNF471
104208	SNRPA1
104209	ZFP41
104210	SNRPB
104211	SNRNP70
104212	SNRPA
104213	SNRPD1
104214	SNRPD2
104215	SNRPB2
104216	SNRPC
104217	SNRPF
104218	SNRPD3
104219	SNX1
104220	ARHGAP21
104221	SNRPN
104222	SNX2
104223	WDFY1
104224	SOD1
104225	SOD2
104226	HOMEZ
104227	SORL1
104228	USP36
104229	SOS1
104230	SON
104231	WDR48
104232	SOX2
104233	SLAIN2
104234	SOS2
104235	SOX4
104236	SOX5
104237	SOX10
104238	SP3
104239	SP4
104240	ZBTB2
104241	SP1
104242	SH3RF1
104243	SPI1
104244	SPIB
104245	EP400
104246	SPG7
104247	THRA
104248	THRB
104249	MYH7B
104250	KLF10
104251	TIA1
104252	KIAA1524
104253	THRSP
104254	DHX37
104255	UBE2E4P
104256	SPRR1A
104257	SPR
104258	UGGT1
104259	KCMF1
104260	LGALS14
104261	SPRR3
104262	TM9SF3
104263	SPTB
104264	SPTBN1
104265	SPTA1
104266	UBQLN4
104267	SPTAN1
104268	ANKS1B
104269	SRC
104270	SH3GLB2
104271	PNO1
104272	CAHM
104273	SRF
104274	SREBF1
104275	SREBF2
104276	SUPT5H
104277	SMARCAD1
104278	SUPT6H
104279	SURF4
104280	MED22
104281	DHX33
104282	KLHL38
104283	SURF2
104284	EMSY
104285	SVIL
104286	SUV39H1
104287	MRPS22
104288	SMYD2
104289	UQCRFS1P1
104290	XAB2
104291	NIT2
104292	SYN1
104293	PRTFDC1
104294	SYK
104295	SYT1
104296	SYP
104297	OTUD7B
104298	ATXN7L3
104299	TAC3
104300	TACC1
104301	PRDM10
104302	TAF1
104303	TADA2A
104304	TAGLN
104305	TAF5
104306	POGLUT1
104307	TAF4
104308	PSMG2
104309	TAF9
104310	KIF15
104311	TAF10
104312	TOMM22
104313	TAF6
104314	TAF7
104315	TAF13
104316	COQ8A
104317	MAP3K7
104318	TAL1
104319	TAL2
104320	TAP1
104321	YAE1D1
104322	CCDC47
104323	TARS
104324	ACKR3
104325	TARBP2
104326	CNTN2
104327	CCNL1
104328	TAZ
104329	COQ9
104330	TBCD
104331	TBCE
104332	RSRP1
104333	TBP
104334	TBX2
104335	SERPINA7
104336	TBL1X
104337	TCEA1
104338	ELOC
104339	TCEA2
104340	TCF4
104341	DDX24
104342	ELOB
104343	KNL1
104344	ELOA
104345	TCF3
104346	HNF1A
104347	GCFC2
104348	TCF12
104349	ZEB1
104350	TCF20
104351	NAT14
104352	TCF21
104353	PNPLA2
104354	TCP1
104355	ATXN1L
104356	GOPC
104357	NACA2
104358	NUP107
104359	LYRM4
104360	MRPL47
104361	MAN1C1
104362	ZNF677
104363	SMURF1
104364	TRIM54
104365	DYNLT1
104366	TDO2
104367	PELI2
104368	TDG
104369	TEAD1
104370	ZMIZ1
104371	KIAA1191
104372	LOC100129518
104373	CORO1B
104374	TEC
104375	TEP1
104376	MAGEB18
104377	SLC39A10
104378	TERT
104379	THOC2
104380	TERF1
104381	TERF2
104382	TFAP2A
104383	TFAP2B
104384	TFCP2
104385	NR2F1
104386	TFAP2C
104387	TFAP4
[truncated: 3,260 more rows]
