# Supplementary material for: Combination of panax ginseng and ginkgo biloba extracts attenuate cerebral ischemia injury with modulation of NLRP3 inflammasome and CAMK4/CREB pathway
Source: Front Pharmacol. 2022 Aug 25;13:980449. doi: 10.3389/fphar.2022.980449 (PMC9452960; doi:10.3389/fphar.2022.980449)
Supplement: Supplementary file 2 [file Table3.XLSX]

## Sheet: Table S3
SUID	Degree	name
62	77	HNRNPH2
63	28	ITGA5
64	213	HNRNPK
65	121	HNRNPF
66	170	HNRNPD
67	146	HNRNPH1
68	149	HNRNPA2B1
69	330	HNRNPA1
70	126	HNRNPC
71	63	HNF4A
72	28	FOXA3
73	69	NR4A1
74	26	HMOX2
75	70	HMGA1
76	17	HMOX1
77	24	HMMR
78	12	TSTD2
79	40	HMGB2
80	74	HMGB1
81	10	HLF
82	5	RNF187
83	185	HLA-B
84	52	HLA-C
85	31	HK2
86	27	HK1
87	56	UBE2K
88	11	HHEX
89	125	HIF1A
90	22	EXOC8
91	17	NRG1
92	28	HELLS
93	16	HEXB
94	230	HDAC2
95	45	HDLBP
96	153	HDGF
97	122	RC3H1
98	359	HDAC1
99	151	HTT
100	85	HCFC1
101	61	HCK
102	12	HBZ
103	9	HBG2
104	28	HBA2
105	28	HBA1
106	27	HARS
107	54	HADHB
108	94	HIST1H1A
109	97	H3F3B
110	77	HSD17B10
111	100	HIST1H2BD
112	97	H3F3A
113	192	H2AFX
114	22	GZMB
115	26	H1F0
116	11	ZNF420
117	13	CCDC155
118	7	GUCY1A3
119	19	SPC24
120	8	GPM6B
121	20	ID3
122	116	MRPL58
123	40	ID2
124	122	ICAM1
125	81	IARS
126	4	TNC
127	12	CCDC50
128	61	SPICE1
129	16	HSPG2
130	8	RNF38
131	3	DNAJC4
132	161	HSPD1
133	65	DNAJB1
134	368	HSP90AB1
135	433	HSP90AA1
136	44	HSPB2
137	179	HSPA9
138	284	HSPA8
139	224	HSPB1
140	325	HSPA5
141	218	HSPA4
142	59	HSPA6
143	175	HSPA1B
144	175	HSPA1A
145	55	HSPA2
146	106	HSPA1L
147	124	DNAJA1
148	71	HSF1
149	122	PRMT1
150	22	AGFG1
151	21	HOXD13
152	6	HOXC9
153	34	COMMD1
154	4	HOXC10
155	170	SFN
156	21	GOT2
157	16	GOLGA4
158	28	GOT1
159	21	GNS
160	117	GOLGA2
161	21	TOM1L2
162	43	GNB1
163	15	GNAZ
164	73	GNB2
165	8	GNAT2
166	43	GNAI3
167	10	GNA15
168	47	GNAI2
169	19	GNA12
170	19	GLS
171	41	GLI1
172	11	GCLM
173	108	CEP128
174	6	PTGR2
175	4	GGT1
176	14	GFI1
177	49	GFAP
178	40	GDI1
179	102	KAT2A
180	7	GBE1
181	31	GBAS
182	19	GATA4
183	23	GATA3
184	37	GATA2
185	17	C11orf84
186	51	GATA1
187	16	CWF19L2
188	168	GAPDH
189	33	FTH1
190	82	MTOR
191	51	GTF3C1
192	12	BRF1
193	15	GTF2H4
194	92	GTF2I
195	47	GTF2F2
196	38	GTF2H1
197	32	GTF2E1
198	61	GTF2B
199	65	GTF2F1
200	14	S100A16
201	32	GTF2E2
202	59	MSH6
203	17	MYL6B
204	3	GSTT1
205	12	GSTM3
206	5	GSTM5
207	17	ASB6
208	12	GSTM4
209	20	GSR
210	205	GSK3B
211	51	GSN
212	76	PDIA3
213	169	NR3C1
214	21	GRIN2D
215	31	GRIN1
216	38	GRN
217	2	GRID2
218	16	RAPGEF1
219	19	GRB14
220	401	GRB2
221	32	GRB10
222	32	GRB7
223	8	GPX7
224	35	GPS2
225	4	GPX2
226	35	GPS1
227	103	GRK5
228	5	RNF183
229	11	FRK
230	27	MTPN
231	5	JMY
232	36	FOSL2
233	10	FOSB
234	142	FOS
235	26	FMR1
236	515	FN1
237	21	FLT4
238	42	FLOT2
239	43	ASB15
240	52	FLNC
241	72	FLNB
242	198	FLNA
243	39	FOXS1
244	59	FOXO3
245	63	FOXM1
246	74	FOXL1
247	30	FOXC1
248	53	FKBP4
249	37	FKBP3
250	50	FOXG1
251	70	FKBP5
252	28	FKBP2
253	39	FKBP1A
254	42	FHL3
255	73	FHL2
256	4	VEGFD
257	43	FH
258	35	FHL1
259	29	FGR
260	73	RPL10L
261	40	FGFR1
262	11	MS4A2
263	33	FBP1
264	56	FAU
265	19	SAP25
266	23	FBLN1
267	11	FAP
268	29	FARSA
269	7	FANCB
270	54	BPTF
271	24	ACSL4
272	25	ACSL3
273	49	PTK2B
274	4	FAH
275	43	FANCC
276	12	FANCE
277	32	FABP5
278	10	FABP3
279	9	GALK1
280	50	GAK
281	39	EVC2
282	10	GAD1
283	13	LIN54
284	14	GABPA
285	197	XRCC6
286	71	GAB1
287	49	G6PD
288	160	FYN
289	6	DCBLD2
290	254	FUS
291	5	FUCA1
292	27	NR5A1
293	8	FABP4
294	211	EZH2
295	20	ZFAND2B
296	324	EWSR1
297	25	MECOM
298	19	ETV1
299	13	ETV4
300	29	ETS2
301	72	ETS1
302	32	ETF1
303	20	ESRRG
304	13	ETFB
305	51	ETFA
306	87	ESR2
307	600	ESR1
308	71	ESRRB
309	26	ESRRA
310	144	FBL
311	24	ERN1
312	45	ERH
313	58	ERCC6
314	74	ERG
315	11	ERF
316	34	ERCC3
317	16	ERCC1
318	53	ERBB4
319	4	EREG
320	25	ERCC2
321	19	NR2F6
322	107	EPS15
323	119	ERBB3
324	169	ERBB2
325	42	EPOR
326	29	EPS8
327	90	EPRS
328	12	EPHX1
329	54	CHMP4B
330	4	EPHB4
331	44	STOM
332	11	EPHA3
333	23	EPB41L2
334	6	EPB42
335	358	EP300
336	98	EPB41
337	84	EPAS1
338	108	ENO1
339	3	EN1
340	88	CTTN
341	111	EMD
342	10	IQGAP3
343	8	ELF1
344	42	ELF3
345	91	ELAVL1
346	5	C1orf131
347	44	EIF5
348	27	EIF4G2
349	36	EIF5A
350	32	EIF4EBP1
351	63	EIF4G1
352	50	EIF4E
353	30	EIF2B1
354	38	EPHA2
355	35	EHHADH
356	934	EGFR
357	30	EGR1
358	2	MEGF6
359	18	EGF
360	12	UBXN10
361	11	ARID3A
362	6	DRD1
363	13	DPH1
364	10	DPP4
365	39	DOK1
366	83	DNMT1
367	55	DNMT3A
368	6	FGF7
369	23	FER
370	35	FES
371	78	HIST2H3C
372	24	FDPS
373	11	FDFT1
374	9	FCGR3A
375	71	DNM2
376	32	DYNC1I1
377	108	DYNC1H1
378	35	DYNC1I2
379	30	DMWD
380	19	DMD
381	30	DLG4
382	23	DLAT
383	30	DIAPH1
384	13	2022-09-01
385	12	TRAPPC5
386	17	NQO1
387	13	DHCR24
388	11	DHFR
389	19	DGUOK
390	37	RAVER1
391	7	DFNA5
392	87	KRT40
393	29	DES
394	128	DHX15
395	21	MRPL10
396	194	DHX9
397	134	DDX3X
398	6	ANKRD13B
399	104	DDX1
400	57	DDX6
401	186	DDX5
402	52	DDIT3
403	58	DDOST
404	75	GADD45A
405	9	AKR1C2
406	119	DCTN1
407	172	DDB1
408	48	ZC3H18
409	40	DCC
410	14	DCN
411	142	DBN1
412	14	DBP
413	18	BRINP1
414	131	DAXX
415	63	DARS
416	34	DAPK3
417	43	DAPK1
418	11	SLX4IP
419	17	DACH1
420	10	CYP51A1
421	3	MTFMT
422	19	JDP2
423	11	SOCS4
424	46	CD44
425	9	CD40LG
426	17	MRPL52
427	4	CD37
428	19	CD19
429	14	EIF2D
430	144	EEF2
431	58	EEF1B2
432	107	EEF1G
433	115	EEF1D
434	301	EEF1A1
435	47	PHC2
436	14	AEBP2
437	182	HIST4H4
438	8	S1PR1
439	18	IKBIP
440	106	ECT2
441	53	ECH1
442	15	E4F1
443	24	E2F6
444	29	E2F3
445	16	E2F2
446	95	E2F1
447	68	DYRK1A
448	186	LRRK2
449	81	DVL2
450	12	DUSP3
451	16	DUSP1
452	11	HBEGF
453	88	DSP
454	23	TSC22D3
455	21	DSG1
456	27	DSG2
457	63	CD4
458	9	CD3D
459	115	CCT6A
460	26	CCNG1
461	44	CCNT1
462	37	CCNH
463	42	CCNC
464	90	CCNB1
465	10	FAM122A
466	84	CCNA2
467	32	CBR1
468	56	CBLB
469	173	CBL
470	66	SERPINH1
471	14	BATF2
472	27	CBFB
473	52	RUNX2
474	9	CAV3
475	60	RUNX1
476	9	CAV2
477	127	CAV1
478	35	CASP10
479	71	CASP7
480	38	CASP6
481	41	CASP9
482	114	CASP8
483	130	CASP3
484	23	CASP2
485	33	CASP4
486	74	CAPZB
487	31	CASP1
488	36	CARS
489	34	CAPN2
490	68	CAPN1
491	38	CAPNS1
492	10	CAMLG
493	15	CAPG
494	113	CANX
495	44	CAMK2A
496	33	CAMK2G
497	27	CAMK2D
498	86	CALR
499	82	CALU
500	7	NOSTRIN
501	29	CALD1
502	54	UHRF2
503	115	CAD
504	4	CACNA1S
505	25	CA9
506	24	GPRASP2
507	4	PTTG1IP
508	23	MRPL49
509	81	BCL2
510	90	CCND1
511	63	BCL2L1
512	9	KLHL32
513	18	BAK1
514	60	BAX
515	198	BARD1
516	35	BACH1
517	14	BAAT
518	58	BAG1
519	39	BAD
520	26	AXL
521	30	TIRAP
522	13	CYLC2
523	19	NLRP3
524	37	CYLD
525	2	CUX1
526	25	CTSB
527	56	CTNND1
528	275	CTNNB1
529	50	CTPS1
530	9	CTNNA2
531	66	CTNNA1
532	30	TOE1
533	11	CTGF
534	54	CTBP2
535	97	CTBP1
536	14	NKX2-5
537	14	TIMM23
538	36	CSTF2
539	20	CSTF3
540	13	LARP4
541	17	CSTA
542	15	CSRP1
543	31	SLC25A10
544	159	CSNK2B
545	9	SAAL1
546	130	CSNK2A2
547	85	CSNK2A1
548	91	CSNK1A1
549	39	MED8
550	74	CSNK1E
551	37	CSNK1D
552	60	CSK
553	20	CSF3R
554	6	L3HYPDH
555	22	TP53RK
556	24	CSF2RB
557	158	MAPK14
558	84	CSE1L
559	3	C10orf90
560	51	CRYAB
561	115	CRY2
562	80	CRKL
563	188	CRK
564	17	RFFL
565	28	CREM
566	8	TWIST2
567	164	ATF2
568	99	CREB1
569	269	CREBBP
570	68	FTSJ3
571	8	CR2
572	28	CPS1
573	95	SSX2IP
574	15	TADA1
575	10	AGAP1
576	18	AP1S1
577	114	AP2M1
578	51	CNTROB
579	16	AP3S1
580	15	AP2S1
581	24	CKS1B
582	34	ERCC8
583	29	MRPL53
584	19	CISH
585	116	CHUK
586	45	CIRBP
587	50	CKB
588	15	CLNK
589	3	TOP1MT
590	7	CHRM3
591	15	RDH13
592	95	CHD4
593	115	CHD3
594	80	CHEK1
595	91	RCC1
596	25	EGLN3
597	6	TP53INP1
598	108	CFL1
599	12	PPP1R14A
600	65	FOXQ1
601	22	H2AFV
602	25	CEBPG
603	74	CEBPB
604	81	CEBPA
605	34	CEBPE
606	27	CEBPD
607	20	CLGN
608	11	CDKN2B
609	135	CDKN2A
610	22	CDKN2C
611	186	CDKN1A
612	145	CDK9
613	60	CDK7
614	68	CDK6
615	92	CDK8
616	517	CDK2
617	77	CDK5
618	108	CDK4
619	14	PIGS
620	16	CDH5
621	106	CDC42
622	44	CDC34
623	52	CDH2
624	96	CDH1
625	41	CDC25A
626	34	CDC25C
627	49	2022-09-07
628	363	CDC5L
629	192	CDK1
630	160	CD81
631	11	CD59
632	19	KIF1A
633	61	ATRX
634	37	AUP1
635	40	ARMC6
636	72	ATR
637	56	ATP5O
638	40	MMGT1
639	21	HAUS8
640	26	ATP6V0A1
641	65	ATP6V1B2
642	32	ATP6V1E1
643	26	ATP5I
644	56	ATP6V1A
645	149	IGSF8
646	25	RPS10P5
647	15	ATP5D
648	72	ATP5C1
649	20	NAPRT
650	51	ATP5F1
651	23	ALDH7A1
652	96	ATP5B
653	17	ATP2B4
654	123	ATP5A1
655	25	ATP2B1
656	16	ATP2A3
657	52	ATP2A2
658	43	ATP1B1
659	37	ATP1B3
660	90	ATP1A1
661	117	ATM
662	11	SLFN11
663	50	ATIC
664	24	ATF1
665	52	ATF4
666	56	ATF3
667	49	ASS1
668	36	RNF185
669	13	FAAP24
670	52	ASNS
671	6	TMEM259
672	175	ARRB1
673	240	ARRB2
674	15	ARL3
675	29	ARNT
676	6	PHOX2A
677	13	ARL1
678	25	TMEM67
679	13	ARHGDIB
680	29	ARHGAP1
681	82	RHOA
682	24	ARF5
683	102	ARF6
684	59	ARF1
685	32	ARF4
686	10	AREG
687	272	AR
688	51	FASLG
689	28	LRSAM1
690	64	FAS
691	52	ADAR
692	27	ACVR1
693	73	ACTL6A
694	96	ACTN1
695	27	ZNF622
696	91	ACTN4
697	39	GADD45GIP1
698	45	ACTC1
699	28	MED30
700	130	ACTG1
701	206	ACTB
702	59	ACTA2
703	3	THAP3
704	109	ACTA1
705	28	ACP1
706	12	CEACAM21
707	15	COX5B
708	57	COPA
709	18	KLF6
710	56	COPB1
711	12	COL17A1
712	1	COL9A3
713	8	COL7A1
714	15	COL4A5
715	6	COL4A6
716	11	COL4A1
717	6	COL4A3
718	18	COL4A2
719	6	COL3A1
720	25	COL1A1
721	16	CNP
722	11	PLK3
723	13	WNT3A
724	210	CLTC
725	44	CLTB
726	48	CLTA
727	26	CLN5
728	60	CLNS1A
729	53	CLK2
730	10	TPP1
731	45	CLK3
732	38	CLIC1
733	62	CLU
734	73	CLK1
735	72	TIMM50
736	135	C1QBP
737	55	BUB1
738	21	LDHAL6B
739	70	BTK
740	3	KLF9
741	14	MRRF
742	30	BTF3
743	45	KLF5
744	3	C1orf105
745	5	BTC
746	32	METTL18
747	351	BRCA1
748	48	BRCA2
749	45	BRAF
750	43	DST
751	24	BMX
752	11	BNIP1
753	29	BMPR1B
754	30	BMPR1A
755	213	BMI1
756	4	BMP1
757	11	BIK
758	58	BLM
759	31	BLK
760	11	CEACAM1
761	45	BID
762	12	COG7
763	72	BCR
764	7	CABLES1
765	38	BCL3
766	23	ELMSAN1
767	66	BCL6
768	12	BCL2L2
769	8	APOH
770	24	APRT
771	863	APP
772	13	ANKRD13A
773	4	APOA2
774	25	APOB
775	88	XIAP
776	23	APLP2
777	39	APLP1
778	65	APEX1
779	59	BIRC3
780	83	BIRC2
781	112	APC
782	20	APBB2
783	77	AIRE
784	57	APBB1
785	15	APAF1
786	71	ANXA7
787	5	ANXA3
788	103	ANXA2
789	115	SLC25A5
790	31	SLC25A4
791	58	ANXA1
792	62	SLC25A6
793	42	DOCK7
794	17	ANK2
795	4	ANG
796	6	DNAJC14
797	25	EAF1
798	3	AMH
799	75	AMFR
800	47	ALK
801	36	ALDOC
802	43	ALDH3A2
803	71	ALDOA
804	77	FBF1
805	7	ALCAM
806	72	ALB
807	235	AKT1
808	48	AKT2
809	11	AK1
810	3	AK4
811	27	AK2
812	37	AHR
813	16	USP45
814	51	AHCY
815	18	AGTR1
816	7	AGT
817	41	RBM17
818	12	AGER
819	68	AES
820	48	AP1B1
821	42	AP2A2
822	24	IGSF21
823	31	AP1G1
824	74	AP2B1
825	34	ADSL
826	63	AP2A1
827	25	ADSS
828	170	ADRB2
829	48	GRK2
830	76	UBASH3B
831	10	TNS4
832	3	SERAC1
833	22	PRPF38A
834	9	ADRA1D
835	8	PARP4
836	207	PARP1
837	27	ZFYVE19
838	13	ADH5
839	19	ACO2
840	52	ACLY
841	40	ACAT1
842	9	C9orf3
843	37	ACADM
844	7	ACADSB
845	10	ACAA1
846	11	ABR
847	61	ACACA
848	191	ABL1
849	6	LINGO1
850	38	ABL2
851	6	ATAD1
852	16	AAMP
853	39	AARS
854	2	AIFM2
855	56	A2M
856	17	TMEM25
857	7	ZNF496
858	137	TUBA1C
859	11	PSRC1
860	73	LNX1
861	1	MGARP
862	58	TRIM55
863	27	KDM2B
864	46	TUBB6
865	29	PARD6B
866	68	MAP1LC3A
867	39	LCOR
868	46	SYVN1
869	40	C15orf48
870	26	CARD11
871	6	ELOF1
872	26	SARNP
873	10	CMSS1
874	12	UTP23
875	24	ING5
876	18	NTPCR
877	29	POLDIP3
878	10	HSDL2
879	44	MED10
880	5	MRI1
881	12	TMEM126A
882	3	NBPF3
883	24	USP48
884	10	FAR1
885	37	POLR1B
886	8	SLA2
887	34	RPF2
888	55	KAT8
889	20	UTP15
890	18	USP42
891	25	ATRIP
892	21	PRAM1
893	9	STK40
894	18	MRPL43
895	29	ATAD3B
896	33	GRWD1
897	44	L3MBTL2
898	116	ITCH
899	23	RIOK1
900	18	FERMT3
901	13	ZMIZ2
902	6	GUCD1
903	4	SOX7
904	13	TMUB1
905	47	EPPK1
906	13	CDCA3
907	4	SH3BGRL3
908	5	CABLES2
909	11	FAHD1
910	25	ARPC5L
911	49	RAB1B
912	23	SFXN3
913	35	MED25
914	21	NSRP1
915	38	RBM48
916	381	CCDC8
917	1	FCAMR
918	29	TUBB1
919	18	ILKAP
920	57	SETD7
921	11	NDFIP1
922	1	RNF39
923	42	WDR82
924	18	PUS1
925	46	CEP70
926	8	PLEKHO2
927	25	DSN1
928	5	TLR10
929	59	MAP1LC3B
930	19	TRMT1L
931	45	CDT1
932	16	FAM83D
933	37	FIP1L1
934	30	TRIM8
935	44	NDEL1
936	38	TXNDC5
937	93	CEP76
938	15	TCEAL4
939	31	NUP85
940	86	HDAC11
941	6	MAP9
942	19	ZC3H14
943	19	RABEP2
944	49	CPSF7
945	70	TCTN2
946	3	AGBL2
947	14	GEMIN6
948	37	EHMT1
949	24	MYH14
950	11	ZNF668
951	23	KCTD17
952	5	FN3KRP
953	21	PLEKHF2
954	15	HECTD3
955	25	MCPH1
956	5	ARMC7
957	2	ITPKC
958	7	ELL3
959	38	CEP63
960	17	FAAP100
961	33	WDR26
962	8	TARS2
963	24	FBXO11
964	15	OPA3
965	12	RNF34
966	11	TTI2
967	91	MYO19
968	16	SPSB1
969	12	MZT2B
970	15	ARMT1
971	9	CCNJL
972	17	HMBOX1
973	46	TCTN1
974	30	MRPL24
975	11	RNF128
976	20	MUL1
977	18	CORO7
978	2	CARS2
979	70	CDC73
980	23	BIRC7
981	13	PAGR1
982	28	FYCO1
983	10	BCL2L14
984	45	BRCC3
985	18	CRELD2
986	18	RBM42
987	22	LENG1
988	42	NOL12
989	2	FAM160B2
990	14	TNS3
991	81	SMURF2
992	13	SMYD3
993	32	COPS7B
994	1	SH3D21
995	55	TBL1XR1
996	51	IPO4
997	43	LRRK1
998	22	MRPS25
999	3	SUSD1
1000	30	AKTIP
1001	16	ZMAT3
1002	7	SIL1
1003	16	XPO4
1004	7	ARHGAP9
1005	60	RFWD2
1006	11	DNAJC1
1007	100	MMS19
1008	42	P3H1
1009	27	NCAPG
1010	9	IFIH1
1011	7	PARVG
1012	1	NPAS3
1013	5	TRMT11
1014	14	BACH2
1015	33	EXOC4
1016	26	TNIP2
1017	31	DERL1
1018	28	TAF1D
1019	76	WDR77
1020	14	ASPSCR1
1021	6	PRRG4
1022	6	SECISBP2
1023	23	NABP2
1024	60	AHNAK
1025	45	DDA1
1026	24	DDX50
1027	21	OTUB2
1028	1	DUSP26
1029	14	TRAK2
1030	11	DDRGK1
1031	6	FAM173A
1032	58	WNK1
1033	41	TMEM135
1034	13	RAPH1
1035	14	CDK15
1036	45	MRPL1
1037	10	MRPL34
1038	46	MRPL9
1039	30	MRPL11
1040	21	MRPL41
1041	36	MRPL38
1042	48	MRPS9
1043	33	MRPS5
1044	20	MRPS15
1045	15	NT5DC2
1046	7	NABP1
1047	6	AIDA
1048	38	KLC2
1049	12	RMND5A
1050	15	CERK
1051	15	MICAL1
1052	28	RBM15
1053	5	MTHFSD
1054	31	SNX6
1055	60	RBM25
1056	35	KMT2C
1057	5	LY6G5B
1058	45	RPRD1B
1059	8	CREBZF
1060	87	SRPRB
1061	4	ZNF410
1062	82	CCAR2
1063	6	ZFYVE28
1064	2	PPP4R4
1065	18	MIER1
1066	9	GBA2
1067	58	USP37
1068	25	FANCM
1069	31	CHD8
1070	50	KIAA1549
1071	12	RNF213
1072	21	PBXIP1
1073	30	FKBPL
1074	7	PCIF1
1075	27	MRPS14
1076	11	ZNF335
1077	39	UBE2O
1078	12	THADA
1079	3	SRR
1080	9	TRAPPC11
1081	20	RINT1
1082	9	SCOC
1083	10	ARFGEF3
1084	20	THAP11
1085	47	THOC2
1086	15	KIAA1191
1087	17	ZMIZ1
1088	48	TRIM54
1089	251	SMURF1
1090	31	GOPC
1091	7	PNPLA2
1092	5	NAT14
1093	80	DDX24
1094	12	RSRP1
1095	56	COQ9
1096	8	CCNL1
1097	26	CCDC47
1098	12	YAE1D1
1099	14	COQ8A
1100	39	TOMM22
1101	18	ATXN7L3
1102	15	OTUD7B
1103	23	SMYD2
1104	52	MRPS22
1105	85	SMARCAD1
1106	36	PNO1
1107	10	ANKS1B
1108	74	UBQLN4
1109	4	TM9SF3
1110	18	KIAA1524
1111	27	EP400
1112	16	ZBTB2
1113	38	SLAIN2
1114	42	WDR48
1115	113	HECW2
1116	6	COG6
1117	44	XPO5
1118	40	MTA3
1119	30	ARID1B
1120	32	BIRC6
1121	33	RAD18
1122	5	ASCL3
1123	37	TRIM39
1124	35	BCCIP
1125	6	DNAJC12
1126	56	PARD3
1127	134	MEPCE
1128	65	RNF20
1129	11	PCDHA4
1130	29	UBFD1
1131	19	BAIAP2L1
1132	16	PBK
1133	7	TMEM126B
1134	48	HDAC8
1135	13	ACOT13
1136	6	PSENEN
1137	44	PPP2R2D
1138	2	USP29
1139	16	DUS3L
1140	19	NCLN
1141	416	CAND1
1142	18	EMC3
1143	19	DCAF6
1144	12	KDM3A
1145	9	DOK5
1146	30	DCP1A
1147	116	LRIF1
1148	17	RIOK2
1149	4	ZNF839
1150	15	EXOC2
1151	12	NGLY1
1152	17	2022-09-11
1153	9	TMEM30A
1154	49	CCAR1
1155	27	CNDP2
1156	34	NUP133
1157	27	ENAH
1158	22	DNAJC11
1159	23	DOK4
1160	60	IPO9
1161	39	CCDC88A
1162	21	VAC14
1163	25	IARS2
1164	12	NSUN5
1165	6	KDM4D
1166	11	PACS1
1167	18	RABL6
1168	30	PPP4R3A
1169	58	NPLOC4
1170	58	RNF126
1171	74	LYAR
1172	45	OSGEP
1173	26	BTBD2
1174	10	LRRC40
1175	21	TTC27
1176	23	TRMT1
1177	12	STAP2
1178	26	BATF3
1179	18	LIN37
1180	30	NKRF
1181	10	LANCL2
1182	43	RCC2
1183	27	LUZP6
1184	30	KMT2E
1185	10	ZNF302
1186	50	UNC45A
1187	22	NCBP3
1188	113	LGR4
1189	29	HEMGN
1190	41	TMEM63B
1191	11	LAPTM4B
1192	35	WDR33
1193	10	SYNJ2BP
1194	57	BRIX1
1195	128	FBXW7
1196	11	RBM41
1197	38	UBE2W
1198	28	PSPC1
1199	9	ADI1
1200	9	ASXL2
1201	8	NEIL3
1202	27	MOB1A
1203	15	PANK4
1204	52	NAT10
1205	13	BBS7
1206	13	ARL8B
1207	49	ATAD3A
1208	22	RPRD1A
1209	11	DNAJC17
1210	94	RIF1
1211	2	TMCO3
1212	12	GID8
1213	85	PINX1
1214	17	TMEM132A
1215	146	OTUB1
1216	31	CDKN2AIP
1217	5	RNPC3
1218	32	ZCCHC8
1219	4	DDX60
1220	15	OTUD5
1221	9	UBE2Q1
1222	16	CHRNA9
1223	48	BANP
1224	22	SARS2
1225	14	RNF125
1226	17	TRMT10C
1227	43	CHCHD3
1228	36	DNAAF5
1229	28	YTHDF1
1230	57	NSD3
1231	12	NCAPG2
1232	11	RNF43
1233	52	NSUN2
1234	45	BCOR
1235	18	QRICH1
1236	4	SNRK
1237	2	TOR4A
1238	23	FBXL12
1239	14	APTX
1240	33	BCAS3
1241	3	NUP62CL
1242	28	ZCCHC10
1243	13	ERCC6L
1244	25	HAUS6
1245	16	KCTD9
1246	9	DNAJB12
1247	9	NSMCE4A
1248	7	FXYD6
1249	69	MBD3
1250	19	SHC3
1251	17	UBASH3A
1252	17	MRM3
1253	21	RMDN3
1254	24	DNAAF2
1255	54	CEP55
1256	13	MRPS18A
1257	32	MSL2
1258	15	ARMC1
1259	29	RFWD3
1260	58	HAUS2
1261	29	THAP1
1262	9	TRIM68
1263	34	HEATR1
1264	16	MAGOHB
1265	32	MED9
1266	32	RNF31
1267	19	MRPL20
1268	51	PTCD3
1269	20	FKBP14
1270	16	HEATR3
1271	19	STX17
1272	24	BCL11A
1273	23	TUBA8
1274	2	SIX4
1275	17	INPP5K
1276	24	RAB8B
1277	36	STK26
1278	20	C9orf78
1279	161	WWOX
1280	43	LUC7L3
1281	55	DNAJB11
1282	50	UIMC1
1283	32	NLK
1284	10	TRAPPC2L
1285	17	NUB1
1286	10	FKBP7
1287	14	GINS2
1288	14	CHMP3
1289	21	PPIL1
1290	39	MRPS23
1291	58	SF3B6
1292	11	MRPL48
1293	116	LUC7L2
1294	11	DHRS7
1295	2	DYNC2LI1
1296	23	TAF9B
1297	29	ATP6V1H
1298	30	TRMT6
1299	53	SRRT
1300	15	LSR
1301	51	MED15
1302	44	TRIM33
1303	86	PIAS4
1304	43	LARP7
1305	46	HDAC7
1306	419	SIRT7
1307	30	PPHLN1
1308	19	VTA1
1309	11	ZCCHC17
1310	18	TRMO
1311	49	LARS
1312	41	DTL
1313	25	NELFCD
1314	7	TRIAP1
1315	126	LIMA1
1316	14	NOSIP
1317	24	LAP3
1318	8	CELA2B
1319	86	UBXN1
1320	37	CPVL
1321	35	DGCR8
1322	14	FAM64A
1323	40	TOLLIP
1324	7	FBXO42
1325	7	RIN2
1326	85	ANLN
1327	23	NLGN3
1328	40	ERRFI1
1329	139	DCUN1D1
1330	31	CYCS
1331	39	NANS
1332	36	MRPL39
1333	4	YBEY
1334	24	PELO
1335	30	EXOSC1
1336	26	ISOC1
1337	19	DERL2
1338	2	FAHD2A
1339	13	COQ6
1340	48	COPS7A
1341	51	HP1BP3
1342	25	MYEF2
1343	56	GEMIN4
1344	18	DEF6
1345	49	ITSN2
1346	56	WRAP73
1347	14	RRM2B
1348	22	EHD4
1349	14	SOCS7
1350	14	KCNIP3
1351	39	CXXC1
1352	8	SOX8
1353	116	SH3KBP1
1354	22	EFEMP2
1355	19	TNPO2
1356	40	HIST2H2AA4
1357	15	NRBP1
1358	14	CERS2
1359	73	DNMT3L
1360	2	PADI1
1361	47	ECSIT
1362	30	NCF1C
1363	2	CEND1
1364	6	SCAND1
1365	10	BFAR
1366	20	TFDP3
1367	17	MRPL27
1368	71	TMEM216
1369	14	C6orf203
1370	87	NME1-NME2
1371	5	SHISA5
1372	27	PHF20
1373	28	ZNF219
1374	11	MZT2A
1375	59	NIN
1376	34	DDX47
1377	36	IPO11
1378	30	HERC5
1379	39	LEF1
1380	8	DBR1
1381	78	HIST2H3D
1382	43	MRTO4
1383	38	ING4
1384	38	SDF4
1385	33	HSD17B12
1386	33	LOC653513
1387	34	DYNC1LI1
1388	56	COPS4
1389	66	RPL26L1
1390	30	MRPS2
1391	30	NCF1
1392	44	PHF20L1
1393	42	SH3GLB1
1394	42	SEC61A1
1395	33	EPN1
1396	14	PYCR2
1397	23	HOOK2
1398	14	CCDC106
1399	35	EEF2K
1400	91	TRA2A
1401	37	CNOT7
1402	36	STRN4
1403	27	SENP1
1404	20	NCAPH2
1405	11	ABT1
1406	16	TMOD2
1407	40	PACSIN3
1408	71	UHRF1
1409	21	USP25
1410	30	BLNK
1411	61	BRD7
1412	26	FHOD1
1413	111	TBK1
1414	37	DROSHA
1415	20	CHMP4A
1416	176	MED4
1417	23	SETD2
1418	54	HIPK2
1419	30	DBNL
1420	4	AAMDC
1421	32	MRPS18B
1422	21	BZW2
1423	46	MRPS28
1424	10	TRIB2
1425	74	LOC400927-CSNK1E
1426	6	SETSIP
1427	18	2022-03-05
1428	13	RRN3
1429	11	NDFIP2
1430	14	LOC102724985
1431	20	GNL3L
1432	5	GUSBP3
1433	19	EXOC6
1434	12	USP53
1435	24	ZBTB8A
1436	16	REV1
1437	7	IP6K2
1438	12	MAGEC2
1439	30	SNX9
1440	62	PPME1
1441	17	TEX264
1442	2	TMA7
1443	28	POMP
1444	85	UBR5
1445	25	ZBTB7A
1446	58	FZR1
1447	10	THEM6
1448	34	MEX3C
1449	18	WAC
1450	5	MRPL35
1451	22	PHF21A
1452	92	UBQLN1
1453	154	POU5F1P4
1454	11	NAAA
1455	72	AGO2
1456	9	XAF1
1457	23	TMED9
1458	6	HSPB7
1459	11	CPNE7
1460	21	TAF5L
1461	66	CACYBP
1462	12	TRAPPC3
1463	22	LOC102724770
1464	22	FOXP1
1465	52	LYPD3
1466	67	SND1
1467	80	PELP1
1468	27	LAT
1469	26	TRMT2A
1470	28	MLH3
1471	81	FOXB1
1472	14	FOXD3
1473	192	PABPC1
1474	82	RNF11
1475	24	AP3M1
1476	20	HBP1
1477	92	U2AF1L5
1478	9	HEYL
1479	9	NARF
1480	8	PTPN18
1481	65	GNL3
1482	7	NKIRAS1
1483	8	LOC102724023
1484	18	RASSF10
1485	52	HTRA2
1486	2	TMEM97
1487	24	RABGEF1
1488	39	UBE2S
1489	113	PRPF19
1490	40	EIF3K
1491	98	RBMX
1492	34	DIMT1
1493	15	ERLEC1
1494	25	RNF115
1495	42	ARFIP1
1496	19	GPKOW
1497	59	TUBGCP4
1498	30	MYCBP
1499	5	ANKRD2
1500	55	TINF2
1501	13	FBXO4
1502	17	VPS33B
1503	371	FBXO6
1504	7	TSPAN17
1505	35	FBXW8
1506	16	BLOC1S6
1507	134	FBXO25
1508	10	KLHL3
1509	87	PHGDH
1510	19	PTPN22
1511	85	SENP3
1512	45	RSL1D1
1513	77	NOC2L
1514	89	SERBP1
1515	100	TCTN3
1516	10	WSB1
1517	35	TOR1AIP1
1518	33	GGA1
1519	27	POLDIP2
1520	14	LSM14A
1521	44	APPL1
1522	55	GIGYF2
1523	26	LTN1
1524	61	UBXN7
1525	16	CHD5
1526	21	SUN2
1527	10	SHC2
1528	77	PRPF6
1529	48	TFIP11
1530	3	NPIPB13
1531	35	NUFIP1
1532	11	DHFRP1
1533	182	HIST2H4B
1534	24	CKAP2
1535	19	OSTF1
1536	41	AATF
1537	154	POU5F1P3
1538	35	LOC101930123
1539	81	LATS2
1540	36	AGO1
1541	1	TIMM10B
1542	13	IFIT5
1543	68	FTSJ1
1544	36	MTCH2
1545	36	MTCH1
1546	64	FKBP8
1547	13	SDF2L1
1548	114	LOC101929876
1549	19	PEF1
1550	2	ATXN7L3B
1551	36	STX12
1552	9	PLXNB2
1553	22	ARFIP2
1554	71	TRIM29
1555	39	EDC4
1556	19	PLD3
1557	36	HSPBP1
1558	62	NUP62
1559	23	CBLC
1560	13	MKRN1
1561	65	PHLDA3
1562	63	CD2AP
1563	15	PATZ1
1564	68	CORO1C
1565	13	ACOT9
1566	23	CCNDBP1
1567	12	PADI4
1568	62	GTPBP4
1569	28	DDAH2
1570	22	CDK20
1571	47	RBFOX2
1572	36	MAPK8IP2
1573	31	TNPO3
1574	184	SRRM2
1575	256	SUZ12
1576	24	NUP188
1577	37	SCRIB
1578	37	MACF1
1579	11	LRIG1
1580	57	PES1
1581	40	L3MBTL1
1582	42	GORASP2
1583	15	HINFP
1584	9	NECAP1
1585	13	AAR2
1586	13	DHRS7B
1587	14	SH2B1
1588	46	PNKD
1589	3	ZNF385A
1590	17	FAM98A
1591	144	SIN3A
1592	49	SAMHD1
1593	30	PTPN23
1594	52	GEMIN5
1595	19	NOL11
1596	45	NELFB
1597	25	ATL3
1598	81	POT1
1599	32	RCHY1
1600	10	RNF19A
1601	3	CHAC2
1602	6	MPC2
1603	20	PRKD2
1604	41	BRMS1
1605	14	ARMC8
1606	48	MOB4
1607	18	COG4
1608	52	ASF1A
1609	31	HECTD1
1610	33	TXN2
1611	39	PRDX5
1612	15	SAMM50
1613	28	ATXN10
1614	29	LSM4
1615	8	CAPN7
1616	9	ETHE1
1617	115	CBX5
1618	147	SF3B3
1619	149	SF3B1
1620	227	TARDBP
1621	30	RYBP
1622	29	ITGB3BP
1623	19	NOMO1
1624	173	SIRT1
1625	43	DICER1
1626	18	ATP13A2
1627	12	FRAT2
1628	29	NCAPH
1629	87	KIAA0368
1630	81	NCSTN
1631	25	SPECC1L
1632	49	NUDCD3
1633	11	SMG5
1634	21	UFL1
1635	27	PPP1R13B
1636	428	OBSL1
1637	6	VPS8
1638	11	USP24
1639	44	U2SURP
1640	58	UBR4
1641	10	SASH1
1642	73	NEDD4L
1643	34	USP22
1644	17	DNAJC13
1645	67	RPGRIP1L
1646	20	SATB2
1647	33	SIN3B
1648	29	NCAPD3
1649	14	ANKS1A
1650	200	FBXW11
1651	21	EXOC7
1652	31	SCFD1
1653	16	2022-09-08
1654	37	PASK
1655	20	FAM175B
1656	25	GGA3
1657	38	NUP205
1658	16	NCDN
1659	43	ZC3H3
1660	69	EPB41L3
1661	17	RAD54L2
1662	14	GPATCH8
1663	22	KDM6B
1664	25	POGZ
1665	9	HIC2
1666	83	TAB2
1667	35	SPG20
1668	10	CUL9
1669	46	TNRC6B
1670	46	MRPS27
1671	12	TTLL5
1672	38	ERC1
1673	31	MYCBP2
1674	12	HECW1
1675	50	RRP1B
1676	27	ERP44
1677	20	GGA2
1678	13	TBC1D9B
1679	73	NCOA6
1680	19	PDS5B
1681	10	MON2
1682	14	PDXDC1
1683	57	XPO7
1684	164	KDM1A
1685	33	KDM4B
1686	1	TMCC1
1687	48	CNOT1
1688	124	SNRNP200
1689	12	FBXO21
1690	38	SPEN
1691	19	EXOSC7
1692	2	PLCH1
1693	15	MAPKBP1
1694	51	CEP152
1695	74	ACIN1
1696	72	NINL
1697	25	MAST1
1698	159	PAXIP1
1699	43	TPX2
1700	50	TRIM32
1701	17	SLC4A1AP
1702	103	CCT5
1703	348	SNW1
1704	6	DKK1
1705	2	POMZP3
1706	22	SEPHS1
1707	10	RAB18
1708	15	MAPRE3
1709	32	HABP4
1710	26	KIFAP3
1711	50	DHX30
1712	31	ATXN2L
1713	30	XPOT
1714	15	MINOS1
1715	44	ZHX1
1716	35	PDS5A
1717	15	PHLPP1
1718	5	EXOC6B
1719	25	SIK2
1720	11	VPS13A
1721	25	SYNE2
1722	3	NBEAL2
1723	19	XPO6
1724	23	PRRC2C
1725	49	JMJD6
1726	132	FAF2
1727	63	GANAB
1728	28	MRPL3
1729	113	RPL35
1730	48	DDX20
1731	14	AKAP11
1732	13	POLI
1733	100	SUPT16H
1734	74	CHEK2
1735	181	CEP250
1736	32	MAP4K1
1737	21	WDR6
1738	59	STRAP
1739	41	PSIP1
1740	27	WDHD1
1741	73	ERLIN2
1742	77	PTP4A3
1743	14	LSM6
1744	64	KAT7
1745	163	CDC37
1746	10	KPTN
1747	13	CLASRP
1748	35	ZWINT
1749	6	BTN2A1
1750	57	FGFR1OP
1751	27	KATNA1
1752	86	HNRNPUL1
1753	129	WDR5
1754	28	DNAJB4
1755	18	RER1
1756	60	TOPBP1
1757	48	WWP1
1758	50	WWP2
1759	51	ADRM1
1760	77	NUDT21
1761	5	SMA4
1762	51	DSTN
1763	21	ADAP1
1764	83	RIPK3
1765	34	ATF7
1766	6	TMED1
1767	157	RUVBL2
1768	22	CLPX
1769	18	PPP1R13L
1770	61	TUBGCP2
1771	21	DIS3
1772	28	FRS3
1773	45	CEP164
1774	11	FOXJ3
1775	18	ZNF510
1776	37	PPP6R1
1777	17	ICK
1778	95	PUF60
1779	12	MTF2
1780	10	PHLDA1
1781	25	DNAJC8
1782	42	HSPA4L
1783	47	XRN2
1784	9	COG2
1785	89	SYNPO
1786	65	GABARAPL2
1787	275	U2AF2
1788	29	EXOSC8
1789	19	EXOC3
1790	17	VSIG4
1791	26	ECD
1792	54	PARK7
1793	38	PNKP
1794	72	UTP14A
1795	2	STARD10
1796	81	HSPH1
1797	10	WASF3
1798	30	SDCCAG3
1799	42	ZMYND11
1800	14	PLK2
1801	84	AHCYL1
1802	40	KDM5B
1803	2	CHL1
1804	27	GIPC1
1805	32	MAP3K2
1806	71	NUDC
1807	8	NFAT5
1808	77	PTGES3
1809	22	MGEA5
1810	15	POLD3
1811	68	USP39
1812	36	CCT6B
1813	103	CCT8
1814	12	PNMA2
1815	11	GMEB1
1816	22	GNB5
1817	10	DCTN6
1818	16	TNFSF13B
1819	23	GNA13
1820	97	H3F3AP4
1821	137	KHDRBS1
1822	32	SPINT2
1823	60	IGF2BP3
1824	26	EXOC5
1825	63	IGF2BP1
1826	36	ATP5L
1827	19	TXNIP
1828	8	TRIM16
1829	50	IVNS1ABP
1830	31	STAMBP
1831	12	ARID3B
1832	33	HEXIM1
1833	21	ERLIN1
1834	57	PAICS
1835	31	TBL3
1836	31	USP16
1837	23	SH2B2
1838	121	PRPF8
1839	130	AHSA1
1840	24	DRAP1
1841	51	SMC2
1842	12	LANCL1
1843	49	TNIP1
1844	6	APBB3
1845	8	SNAPC5
1846	130	SF3A1
1847	67	DNAJA2
1848	21	TRAIP
1849	16	IL24
1850	29	ILVBL
1851	92	IMMT
1852	104	SF3B2
1853	68	GCN1
1854	461	COPS5
1855	167	COPS6
1856	33	FERMT2
1857	27	TMED10
1858	295	YWHAQ
1859	56	CKAP4
1860	69	EBNA1BP2
1861	110	STIP1
1862	34	OS9
1863	31	SEC61B
1864	82	HNRNPA0
1865	66	CBX1
1866	86	SF3A3
1867	44	POP1
1868	35	AFG3L2
1869	32	EHD1
1870	134	RNPS1
1871	33	COPS8
1872	49	SUB1
1873	50	MAGED2
1874	60	TCERG1
1875	80	EHMT2
1876	42	GADD45G
1877	14	TXNL4A
1878	19	BRD8
1879	13	DHRS4
1880	59	PPARGC1A
1881	34	RAB10
1882	4	YY2
1883	37	PGRMC1
1884	54	BCAS2
1885	91	SAP18
1886	16	STAG1
1887	178	STUB1
1888	50	UBE4B
1889	43	AKAP8
1890	40	STAM2
1891	45	SPRY2
1892	108	SRRM1
1893	8	TIMM17B
1894	55	DCAF7
1895	35	MRPS31
1896	151	HNRNPR
1897	3	RASGRP2
1898	44	PLIN3
1899	72	PSMD14
1900	9	EIF1
1901	70	FLOT1
1902	40	TOPORS
1903	22	MPHOSPH6
1904	95	PSME3
1905	41	PRMT3
1906	80	ALYREF
1907	60	TNK2
1908	33	RBM7
1909	30	SORBS3
1910	31	SLC25A13
1911	37	CEBPZ
1912	184	TRIM28
1913	21	SUGP2
1914	88	G3BP1
1915	33	TOB1
1916	64	PDIA6
1917	54	OPTN
1918	77	LRPPRC
1919	21	ACTR1B
1920	80	RAD50
1921	20	HIPK3
1922	54	ARPC2
1923	22	PPIF
1924	34	NUBP2
1925	45	ARPC1B
1926	49	ARPC3
1927	89	ACTR2
1928	56	ACTR3
1929	25	ARPC5
1930	51	UBA2
1931	29	OR10B1P
1932	23	AP1M2
1933	41	DNAJB6
1934	82	RANBP9
1935	6	SH2D3A
1936	12	SH2D3C
1937	84	CHAF1A
1938	40	TOM1L1
1939	11	FRAT1
1940	59	MED16
1941	11	SH2B3
1942	68	PDCD6
1943	78	PDCD6IP
1944	2	IFITM2
1945	29	SORBS1
1946	128	CCT2
1947	31	MRPL28
1948	17	SIVA1
1949	112	CCT4
1950	108	CCT7
1951	27	RABAC1
1952	19	SLU7
1953	11	AGR2
1954	76	ANP32B
1955	57	DCTN2
1956	35	LAMTOR5
1957	14	UBD
1958	35	GLRX3
1959	24	BATF
1960	25	ATG7
1961	56	IPO7
1962	34	IPO8
1963	154	NOP56
1964	17	DEAF1
1965	47	HYOU1
1966	164	KAT5
1967	132	DDX17
1968	85	MYBBP1A
1969	29	APPBP2
1970	78	NCOA2
1971	74	CARM1
1972	12	VAT1
1973	164	SYNCRIP
1974	11	CAP2
1975	42	CREB3
1976	31	CAP1
1977	71	SEC23A
1978	28	EIF3M
1979	40	TADA3
1980	22	ATP5H
1981	13	COG5
1982	20	PPIH
1983	11	ZNHIT1
1984	33	BAIAP2
1985	75	TAB1
1986	63	HAX1
1987	22	VAV3
1988	2	OLFM1
1989	103	TUBGCP3
1990	13	CDIPT
1991	20	UBAC1
1992	36	ARIH2
1993	133	PRMT5
1994	84	YAP1
1995	34	BASP1
1996	182	RACK1
1997	44	PIAS3
1998	15	MYL9
1999	80	NDRG1
2000	116	TUBB4B
2001	71	TUBB4A
2002	16	IRF9
2003	89	TUBA1B
2004	72	TUBB3
2005	16	HMG20B
2006	310	HDAC5
2007	59	TANK
2008	22	ZBTB33
2009	191	HDAC6
2010	29	SRA1
2011	21	NR2E3
2012	46	MED6
2013	36	SCO2
2014	13	PTBP3
2015	81	HNRNPDL
2016	4	DMTF1
2017	1	DOPEY2
2018	109	RBX1
2019	36	MED13
2020	64	NUP153
2021	61	MED12
2022	108	THRAP3
2023	45	MVP
2024	59	WDR1
2025	22	OXSR1
2026	56	RBM8A
2027	10	ARHGAP25
2028	21	MAFB
2029	258	PAN2
2030	90	SEC16A
2031	17	SUPT7L
2032	49	G3BP2
2033	7	SGSM2
2034	19	NUAK1
2035	26	TELO2
2036	27	TBC1D4
2037	27	FOXI2
2038	23	POM121
2039	22	TOMM70
2040	123	SETDB1
2041	52	MED24
2042	77	PSMD6
2043	84	MYO18A
2044	5	SHC4
2045	4	ZNF518A
2046	12	RUSC2
2047	34	GAB2
2048	45	TCEA1P2
2049	18	ZEB2
2050	8	ARHGEF17
2051	38	RB1CC1
2052	60	KEAP1
2053	493	CUL7
2054	36	RNF40
2055	33	LOC100996724
2056	2	KIAA0087
2057	114	HDAC4
2058	33	ARHGAP32
2059	27	SETD1A
2060	58	SART3
[truncated: 1,495 more rows]
