# Supplementary material for: Combination of panax ginseng and ginkgo biloba extracts attenuate cerebral ischemia injury with modulation of NLRP3 inflammasome and CAMK4/CREB pathway
Source: Front Pharmacol. 2022 Aug 25;13:980449. doi: 10.3389/fphar.2022.980449 (PMC9452960; doi:10.3389/fphar.2022.980449)
Supplement: Supplementary file 3 [file Table4.XLSX]

## Sheet: Table S4
SUID	Betweenness	Closeness	Degree	name
2040	10792.2	0.445991	123	SETDB1
2042	3813.02	0.446618	77	PSMD6
2043	2912.86	0.422728	84	MYO18A
2053	71396	0.523374	493	CUL7
2057	6664.29	0.464371	114	HDAC4
2065	2351.51	0.450477	77	DCAF1
2069	44271.6	0.510971	329	HUWE1
2083	5262.72	0.443556	93	CEP57
2094	6492.33	0.441426	110	IQCB1
2097	7140.02	0.457858	121	MDC1
2101	29849.3	0.4806	248	IKBKE
2102	6696.26	0.449955	123	ISG15
2105	5789.36	0.451642	106	NCOR2
2106	8393.44	0.461793	145	NCOR1
62	1068.82	0.445536	77	HNRNPH2
64	15935.2	0.496024	213	HNRNPK
2113	4235.84	0.482059	104	RBM39
65	5526.17	0.47686	121	HNRNPF
66	17755.8	0.481527	170	HNRNPD
67	8761.78	0.487441	146	HNRNPH1
68	7193.36	0.48413	149	HNRNPA2B1
69	46880	0.512095	330	HNRNPA1
70	5383.77	0.476275	126	HNRNPC
2121	4470.46	0.475497	94	BAG2
2122	35811.5	0.477512	207	BAG3
75	2748.51	0.467854	70	HMGA1
80	3788.67	0.459666	74	HMGB1
83	15123.9	0.459182	185	HLA-B
89	10774.1	0.473756	125	HIF1A
2139	4374	0.471645	124	MATR3
2140	7340.21	0.469048	193	EIF4A3
94	22719.8	0.484533	230	HDAC2
96	5868.34	0.468293	153	HDGF
97	3244.64	0.429643	122	RC3H1
2145	8192.88	0.492527	160	RPL23
2146	4117.19	0.459122	111	EFTUD2
98	77136.2	0.500358	359	HDAC1
99	22254.7	0.48487	151	HTT
100	9421.69	0.464927	85	HCFC1
2153	3314.42	0.447706	90	COPS2
108	3608.44	0.429274	94	HIST1H1A
109	1956.97	0.435645	97	H3F3B
110	4057.12	0.467729	77	HSD17B10
111	4063.29	0.4426	100	HIST1H2BD
112	1956.97	0.435645	97	H3F3A
113	13557.6	0.490314	192	H2AFX
2163	3825.6	0.451525	79	PDLIM7
2169	14474.9	0.467541	97	VAPA
122	8358.17	0.430066	116	MRPL58
2170	5083.99	0.454818	87	MTA2
2171	10033.8	0.482259	128	AURKB
2172	2845.08	0.462098	108	DDX21
124	2658.43	0.445479	122	ICAM1
125	4082.34	0.479413	81	IARS
132	16382	0.492596	161	HSPD1
2180	13456.7	0.4781	111	HGS
134	70851.6	0.517942	368	HSP90AB1
135	111161	0.529885	433	HSP90AA1
137	19665.1	0.503532	179	HSPA9
2185	5340.23	0.468105	102	SMC3
2186	7577.7	0.459062	97	PRPF4
138	39100.5	0.516716	284	HSPA8
139	42499.2	0.501796	224	HSPB1
140	76760.5	0.513979	325	HSPA5
141	30794	0.509555	218	HSPA4
2191	3854.62	0.46094	109	PABPC4
143	10085.3	0.496165	175	HSPA1B
144	10085.3	0.496165	175	HSPA1A
2193	2441.78	0.446561	73	RIPK1
146	6558.49	0.472858	106	HSPA1L
147	7927.04	0.484466	124	DNAJA1
148	2489.51	0.431288	71	HSF1
149	8498.87	0.470628	122	PRMT1
2198	5874.03	0.41529	86	MED20
155	17981.7	0.484533	170	SFN
2207	8351.61	0.447075	110	MED23
160	14736.4	0.45876	117	GOLGA2
164	2895.58	0.469111	73	GNB2
2219	35046.9	0.488395	343	EED
173	8119.8	0.444742	108	CEP128
179	4778.62	0.445025	102	KAT2A
2232	3034.42	0.440368	78	EIF3A
2234	8156.98	0.45135	112	DYNLL1
188	17222.4	0.50455	168	GAPDH
190	3743.28	0.475626	82	MTOR
2239	3574.98	0.448741	82	NCOA1
2241	8370.34	0.457319	100	TP63
194	4887.96	0.469931	92	GTF2I
2244	6678.27	0.478624	136	RUVBL1
2255	5041.66	0.452051	84	PIAS1
210	42655.7	0.496659	205	GSK3B
212	5842.96	0.473242	76	PDIA3
213	22258.1	0.488873	169	NR3C1
2262	1809.98	0.436407	77	YBX3
2264	35649.9	0.499714	243	IKBKG
2265	6810.95	0.48901	182	HIST1H4F
2266	6810.95	0.48901	182	HIST1H4D
2267	6810.95	0.48901	182	HIST1H4J
220	137662	0.520722	401	GRB2
2268	6810.95	0.48901	182	HIST1H4K
2269	15481.2	0.495531	290	HIST1H3H
2270	15481.2	0.495531	290	HIST1H3J
2271	6810.95	0.48901	182	HIST1H4A
2272	15481.2	0.495531	290	HIST1H3B
2273	15481.2	0.495531	290	HIST1H3E
2274	15481.2	0.495531	290	HIST1H3C
227	4350.23	0.440368	103	GRK5
2275	15481.2	0.495531	290	HIST1H3G
2276	15481.2	0.495531	290	HIST1H3I
2277	3229.02	0.448395	106	HIST2H2BE
2278	15481.2	0.495531	290	HIST1H3D
2279	15481.2	0.495531	290	HIST1H3A
2280	4063.29	0.4426	100	HIST1H2BE
2281	4063.29	0.4426	100	HIST1H2BC
234	24529.8	0.483326	142	FOS
2282	4063.29	0.4426	100	HIST1H2BI
2283	4063.29	0.4426	100	HIST1H2BF
236	115378	0.523531	515	FN1
2285	4063.29	0.4426	100	HIST1H2BG
2286	1939.91	0.447247	81	HIST2H2AC
241	2298.27	0.446504	72	FLNB
242	28902.9	0.492249	198	FLNA
2293	2954.31	0.470945	101	SART1
246	3794.59	0.397519	74	FOXL1
251	4216.35	0.467854	70	FKBP5
255	6884.33	0.461244	73	FHL2
2303	3353.72	0.458579	119	MAP3K14
260	250.076	0.430119	73	RPL10L
2312	27488.2	0.485341	195	BTRC
2313	15481.2	0.495531	290	HIST1H3F
2319	6749.25	0.443499	88	HERC2
285	19523.5	0.498359	197	XRCC6
286	3046.66	0.433213	71	GAB1
288	16819.9	0.457019	160	FYN
290	21567.1	0.496024	254	FUS
2339	16735.5	0.487237	148	SQSTM1
294	16849.6	0.475756	211	EZH2
296	82538.7	0.51466	324	EWSR1
2346	12395.3	0.464063	158	KAT2B
2347	8077.81	0.447304	102	TSC22D1
2348	18143	0.478952	188	HDAC3
301	6929.98	0.461305	72	ETS1
2353	16743	0.491903	174	IQGAP1
306	4177.18	0.439648	87	ESR2
307	215840	0.540043	600	ESR1
308	2803.51	0.440701	71	ESRRB
310	7454.71	0.481594	144	FBL
2358	2054.22	0.445479	70	TRIM24
314	1706.68	0.452637	74	ERG
2369	6810.95	0.48901	182	HIST1H4I
2370	11446.9	0.473884	166	HIST3H3
322	6051.71	0.465671	107	EPS15
323	9660.11	0.453754	119	ERBB3
2372	20476.9	0.48166	217	UBL4A
324	25191.1	0.469237	169	ERBB2
327	3090.4	0.468545	90	EPRS
2375	4100.9	0.464001	94	SMC1A
2377	4655.68	0.471963	91	USP9X
2378	4421.66	0.453813	79	USP11
335	73091.6	0.508665	358	EP300
2384	5270.35	0.463816	106	NCOA3
336	9317.51	0.471136	98	EPB41
337	6477.03	0.444459	84	EPAS1
338	8870.17	0.468482	108	ENO1
340	4409.98	0.465671	88	CTTN
341	7620.09	0.477055	111	EMD
2391	4232.33	0.434561	113	GAN
345	2566.73	0.459424	91	ELAVL1
2398	5724.88	0.437774	76	GSTK1
2403	20393	0.484937	259	CUL5
356	1.03506e+06	0.569542	934	EGFR
366	2092.6	0.461671	83	DNMT1
2414	7477.89	0.469552	165	RPL14
371	2328.53	0.431608	78	HIST2H3C
2423	9564.41	0.458399	120	OFD1
375	6085.22	0.469868	71	DNM2
2424	3969.72	0.45071	76	RAE1
2425	6927.72	0.438049	71	OGT
377	5327.33	0.47621	108	DYNC1H1
2427	4346.59	0.461915	119	SMARCA5
2428	4039.34	0.473306	92	IRS4
2433	25155.2	0.488463	282	CUL2
2434	214549	0.543319	702	CUL3
2435	63588.2	0.511121	430	CUL1
2436	10465.4	0.476145	178	CUL4A
2437	16051.2	0.503459	212	CUL4B
392	8653.59	0.412933	87	KRT40
394	4895.09	0.464556	128	DHX15
396	13329.3	0.487917	194	DHX9
397	6518.57	0.480336	134	DDX3X
2447	6810.95	0.48901	182	HIST1H4L
399	3761.59	0.477055	104	DDX1
2448	6810.95	0.48901	182	HIST2H4A
2449	6810.95	0.48901	182	HIST1H4H
401	12344.4	0.491764	186	DDX5
2450	6810.95	0.48901	182	HIST1H4C
2451	6810.95	0.48901	182	HIST1H4E
404	3818.5	0.440091	75	GADD45A
2452	6810.95	0.48901	182	HIST1H4B
406	15969.1	0.456303	119	DCTN1
2454	83020.1	0.525421	402	YWHAZ
407	16765.2	0.483193	172	DDB1
2455	12237.8	0.475173	132	YWHAH
2456	5119.42	0.452696	106	SF1
2458	26064.8	0.498146	212	YWHAB
411	8813.39	0.47241	142	DBN1
2459	6580.98	0.472922	99	YY1
2460	34194.3	0.506305	258	YWHAG
2461	35936.6	0.498217	256	YWHAE
414	8482.68	0.464556	131	DAXX
2463	5082.65	0.433375	81	XRCC3
2464	12567.7	0.487509	173	XRCC5
2465	216309	0.532064	542	XPO1
430	8905.59	0.482725	144	EEF2
2480	5761.87	0.464495	95	EZR
432	7209.4	0.474528	107	EEF1G
2481	35666.7	0.500717	201	VIM
433	7770.24	0.482992	115	EEF1D
2482	45452.8	0.504259	291	VHL
434	55392	0.508887	301	EEF1A1
2483	3374.25	0.441258	73	VDR
2484	103042	0.517712	404	VCP
437	6810.95	0.48901	182	HIST4H4
2487	6427.95	0.46015	127	VCL
2488	38112.8	0.497862	370	VCAM1
440	9406.77	0.460879	106	ECT2
446	7396.59	0.457438	95	E2F1
2496	3207.61	0.452344	91	UQCRC2
448	18424.8	0.463632	186	LRRK2
449	5476.72	0.458941	81	DVL2
453	5424.37	0.450535	88	DSP
2505	10797.5	0.482192	105	UBE3A
2506	9293.86	0.468545	129	SUMO1
2507	6095.7	0.456065	90	UBE2N
459	5183.87	0.47608	115	CCT6A
2511	5586.49	0.453401	91	UBE2L3
464	4614.57	0.451175	90	CCNB1
2512	74588.9	0.509035	320	UBE2I
466	3315.3	0.444459	84	CCNA2
2515	8353.91	0.453048	117	UBE2D2
2516	12782.1	0.465175	139	UBE2D1
2517	12736.1	0.496306	129	UBB
469	17216.9	0.479018	173	CBL
2518	1723.05	0.442544	92	U2AF1
2521	4795.68	0.478297	80	TXN
2523	5763.91	0.464433	126	TUFM
2524	15314.6	0.500932	175	TUBG1
477	14399.1	0.484735	127	CAV1
2525	5034.18	0.480534	107	TUBA4A
479	3935.13	0.430278	71	CASP7
2527	3278.25	0.46592	70	TUBB2A
482	12007	0.476795	114	CASP8
2530	14845.2	0.469426	140	BAG6
483	12654	0.474915	130	CASP3
2533	9117.36	0.455946	101	RAB7A
2534	17190.5	0.483326	170	USP7
486	4048.09	0.461183	74	CAPZB
2536	14931.4	0.49371	143	TUBA1A
494	13826.5	0.467166	113	CANX
2545	2802.76	0.433967	74	ZYX
498	7494.45	0.478166	86	CALR
499	5885.49	0.456065	82	CALU
2550	8839.38	0.449665	85	ZBTB16
503	3266	0.476405	115	CAD
509	6308.12	0.45252	81	BCL2
510	6257.45	0.46592	90	CCND1
2559	6440.96	0.46867	91	TSG101
2561	7736.99	0.482259	140	CCT3
515	24789.2	0.473756	198	BARD1
2563	22995.1	0.480468	162	TRAF2
2564	65218.2	0.506526	332	TRAF6
2566	7684.23	0.447419	105	TRAF1
2567	13882.1	0.485274	122	HSP90B1
2570	1784.28	0.449955	76	TPR
2571	5106.79	0.473242	78	TPM3
528	55782.5	0.511121	275	CTNNB1
2577	11149	0.462282	111	TP73
2578	915496	0.568337	947	TP53
2579	7477.64	0.46314	89	TP53BP2
2580	5905.88	0.460636	115	TP53BP1
2581	4252.82	0.470818	97	TOP2A
535	8588.15	0.475173	97	CTBP1
2583	11024.2	0.487033	144	TOP1
2585	2284.18	0.435808	89	TNFRSF1B
2587	10211.4	0.469237	152	TNFRSF1A
544	20997	0.481793	159	CSNK2B
2593	2987.27	0.456721	77	TLN1
546	12600.2	0.468482	130	CSNK2A2
2594	6106.31	0.417324	79	TLE1
2595	6496.94	0.455173	78	TK1
547	2972.71	0.448914	85	CSNK2A1
2596	6966.51	0.452696	93	TKT
548	11512.2	0.474592	91	CSNK1A1
550	4424.44	0.4693	74	CSNK1E
2601	4466.43	0.469426	75	TGM2
2602	6116.49	0.440757	90	TGFBR1
557	36588.6	0.491556	158	MAPK14
558	4022.66	0.475432	84	CSE1L
2608	2863.71	0.436843	85	SEM1
561	3199.7	0.452227	115	CRY2
562	4932.59	0.449318	80	CRKL
563	26878.1	0.492805	188	CRK
2612	4304.72	0.456243	90	UBA1
2613	199646	0.534916	538	UBC
567	22866.7	0.482126	164	ATF2
568	6474.04	0.444515	99	CREB1
569	48380	0.488327	269	CREBBP
573	6562.49	0.448914	95	SSX2IP
577	8474.64	0.466293	114	AP2M1
2625	12732.9	0.452578	148	TERF2
2626	17791.7	0.465795	168	TERF1
585	6022.92	0.478035	116	CHUK
2634	6014.65	0.478035	118	TCP1
2638	7642.71	0.435699	87	TCF3
2640	19330.7	0.460393	107	TCF4
592	3126.31	0.449434	95	CHD4
593	9406.71	0.462772	115	CHD3
594	9782.6	0.472282	80	CHEK1
2642	4106.03	0.424836	73	ELOC
595	3279.06	0.44395	91	RCC1
2644	10793.5	0.45399	114	TBP
598	7781.81	0.480798	108	CFL1
603	4879.79	0.464309	74	CEBPB
2652	5157.74	0.452696	89	MAP3K7
604	5020.51	0.437829	81	CEBPA
2656	5262.34	0.449955	85	TAF9
609	14753.6	0.47305	135	CDKN2A
2659	4802.47	0.449318	91	TADA2A
611	24186.9	0.494479	186	CDKN1A
612	11742.2	0.471009	145	CDK9
2660	2169.73	0.428484	75	TAF1
2662	11864.4	0.469489	105	SYK
615	5520.63	0.442152	92	CDK8
2664	5520.11	0.428431	93	SUV39H1
616	143201	0.524317	517	CDK2
617	6201.94	0.482126	77	CDK5
618	10800.5	0.473499	108	CDK4
621	9267.26	0.457558	106	CDC42
624	6683.24	0.460818	96	CDH1
2672	56076.4	0.510897	255	SRC
2673	8465.8	0.469742	126	SPTAN1
2674	3842.45	0.469237	100	SPTBN1
628	56655	0.498786	363	CDC5L
629	24168.2	0.496729	192	CDK1
630	10476.3	0.44955	160	CD81
2683	44113	0.486694	219	SP1
636	5604.87	0.461	72	ATR
2692	11404.3	0.427906	98	SOD1
645	6945.24	0.435428	149	IGSF8
2696	1841.88	0.449781	93	SNRPD3
648	5758.47	0.468105	72	ATP5C1
2698	3047.17	0.459303	100	SNRPD2
2699	2113.18	0.463816	102	SNRPD1
652	3698.1	0.46357	96	ATP5B
2701	3368.3	0.474463	110	SNRNP70
2702	1665.58	0.429379	76	SNRPB
654	8660.76	0.491556	123	ATP5A1
2703	4687.47	0.455055	111	SNRPA1
2704	18650.8	0.483728	140	SNCA
2707	14336	0.469552	145	SUMO2
660	4273.85	0.463693	90	ATP1A1
661	7601.11	0.461915	117	ATM
2712	10466.3	0.467228	151	SMN1
2713	4519.53	0.449203	88	SMARCE1
2714	10466.3	0.467228	151	SMN2
2715	3344.74	0.456721	75	SMARCD1
2716	4097.15	0.462282	108	SMARCC2
2719	12561.3	0.480071	177	SMARCA4
2720	3377.99	0.472282	103	SMARCC1
672	15981.3	0.49392	175	ARRB1
673	20433.7	0.495391	240	ARRB2
2721	4626.28	0.472474	83	SMARCB1
2723	2805.38	0.438929	90	SMARCA2
681	4821.54	0.438049	82	RHOA
683	7775.35	0.463755	102	ARF6
2735	3472.71	0.448165	85	SKP2
687	60743.4	0.505572	272	AR
2736	5148.74	0.456184	102	SKI
2737	8756.92	0.472794	116	SKP1
2739	3845.82	0.454936	100	RBM14-RBM4
693	3037.04	0.458941	73	ACTL6A
2741	1820.52	0.454818	100	SRSF7
694	5455.91	0.455767	96	ACTN1
2743	3468.92	0.462833	102	SRSF3
696	4700.11	0.461793	91	ACTN4
2744	6132.14	0.460818	103	SRSF2
2745	3165.92	0.454049	89	SRSF5
2746	4903.7	0.487237	126	SRSF1
2747	6614.05	0.482126	142	SFPQ
700	6280.01	0.467541	130	ACTG1
701	27955.2	0.500932	206	ACTB
2749	8150.59	0.482259	116	SET
704	9415.94	0.479215	109	ACTA1
2757	2328.53	0.431608	78	HIST2H3A
2758	5913.41	0.452989	72	STK11
2760	31336.4	0.501364	198	AURKA
2764	16581.8	0.492944	244	STAU1
2766	23982	0.485679	172	STAT3
2770	16783.9	0.480997	135	STAT1
724	23602.9	0.496517	210	CLTC
2775	3036.03	0.44926	103	SSRP1
2778	3307.3	0.467666	81	SSB
2780	23865.2	0.479018	193	SRPK2
734	3480.47	0.421809	73	CLK1
735	4379.12	0.467041	72	TIMM50
2783	17755.3	0.485004	140	SRPK1
736	15652.9	0.470882	135	C1QBP
2787	6835.1	0.428747	85	SDCBP
739	3043.4	0.452461	70	BTK
2794	15196.6	0.44395	126	ATXN1
747	71364.4	0.506893	351	BRCA1
755	16268.2	0.47961	213	BMI1
763	3414.13	0.461488	72	BCR
2813	4386.16	0.433428	92	RXRA
2816	37390.8	0.507335	232	RPS27A
2817	1242.34	0.453401	107	RPS27
2818	1818.73	0.426861	100	RPS28
771	1.01929e+06	0.56448	863	APP
2819	1732.81	0.457618	127	RPS24
2820	1804.07	0.465547	114	RPS26
2821	2887.84	0.481196	122	RPS25
2822	4258.49	0.473884	134	RPS20
2823	571.978	0.453283	91	RPS17
775	4347.36	0.437555	88	XIAP
2824	6416.73	0.479544	136	RPS19
2825	3708.59	0.477969	137	RPS18
2826	2856.28	0.459062	100	RPS15
2827	3228.65	0.481328	156	RPS14
2828	3672.29	0.487169	152	RPS16
780	4308.67	0.444402	83	BIRC2
781	10235.8	0.454995	112	APC
2829	2265	0.468607	139	RPS15A
2830	2840.02	0.478755	135	RPS10
783	1139.45	0.440313	77	AIRE
2831	2556.22	0.472346	140	RPS13
2832	4038.25	0.468796	155	RPS7
2833	3095.57	0.484197	138	RPS9
786	3742.04	0.443725	71	ANXA7
2835	9189.91	0.482459	198	RPS8
788	6356.1	0.487373	103	ANXA2
789	3176.76	0.475886	115	SLC25A5
2838	4818.7	0.460757	155	RPS6KB2
2840	2434.97	0.459847	136	RPS5
2842	3704.45	0.477447	163	RPS6
2843	5010.08	0.487441	189	RPS3
2844	11475.8	0.482592	193	RPS2
2845	4277.29	0.479544	163	RPS4X
2846	7142.63	0.483527	170	RPS3A
799	4504.09	0.436734	75	AMFR
2848	10196.2	0.473306	122	RPN1
803	4426.67	0.460757	71	ALDOA
804	4964.27	0.45252	77	FBF1
2854	16268.2	0.47961	213	COMMD3-BMI1
806	7425.47	0.440813	72	ALB
807	46194.2	0.504915	235	AKT1
2857	9403.04	0.436843	97	SIAH1
2860	22706	0.49385	195	SHC1
2870	18468.8	0.461061	132	TRIM27
824	4580.77	0.457139	74	AP2B1
828	25492.4	0.465237	170	ADRB2
2876	3546.34	0.45399	83	UPF1
830	1960.1	0.456661	76	UBASH3B
2879	29013.7	0.494549	215	RELA
2880	11778.5	0.451467	104	REL
836	17463.6	0.489353	207	PARP1
2884	2784.4	0.446333	72	RBM4
2890	16329.7	0.475109	167	RBBP4
2891	7663.74	0.45071	120	RBBP7
2893	46251.7	0.488531	222	RB1
2895	5734.92	0.466791	77	RASA1
848	29991.2	0.505939	191	ABL1
2898	4358.24	0.450245	103	RARA
2901	5966.12	0.457618	80	RANGAP1
2902	3786.45	0.468168	97	RANBP2
2904	5627.17	0.458279	108	RAN
2905	11848.5	0.47382	131	RAF1
858	6708.32	0.477251	137	TUBA1C
2907	4818.32	0.446618	99	RAD23B
2908	5701.01	0.45464	106	RAD23A
860	8060.21	0.442376	73	LNX1
2911	6337.49	0.452285	80	RAB5C
2913	10291.1	0.451175	116	RAC1
2922	4374.96	0.464186	91	QARS
2923	8296.63	0.459484	142	PXN
2937	8668.88	0.455708	106	PTPN11
2941	6495.57	0.461488	84	PTPN1
898	10329	0.479544	116	ITCH
2948	9706.61	0.481129	110	PHB
2949	4175.19	0.449492	88	SLC25A3
2954	2281.69	0.461061	117	RPLP2
2956	4372.9	0.481129	167	RPLP0
2957	2723.11	0.453872	115	RPL38
2958	2753.57	0.463939	123	RPL37A
2961	1683.67	0.474077	134	RPL31
2962	604.745	0.428589	83	RPL32
2963	2114.24	0.467666	109	RPL30
2964	906.545	0.447419	116	RPL27
916	57430.8	0.506379	381	CCDC8
2966	1306.46	0.44232	122	RPL27A
2967	1723.06	0.439371	93	RPL26
2968	2314.78	0.466729	150	RPL24
2969	1996.71	0.462833	123	RPL21
2970	2399.28	0.469552	145	RPL23A
2971	2197.88	0.469742	124	RPL22
2972	1731.96	0.471326	142	RPL18
2973	2096.61	0.461122	117	RPL17
2974	1084.41	0.461732	134	RPL19
2975	2516.02	0.462588	119	RPL18A
2976	2676.78	0.479215	128	RPL12
2977	3753.81	0.480666	148	RPL11
2978	1585.43	0.459968	131	RPL15
2979	7655.46	0.480005	163	RPL13
2980	2007.78	0.469363	137	RPL8
2981	2972.71	0.448914	85	CSNK2A3
2982	1795.09	0.471899	141	RPL7A
2983	2459.43	0.455292	125	RPL9
2984	4794.01	0.477186	169	RPL5
2985	1925.89	0.474592	155	RPL7
937	4178.99	0.417673	93	CEP76
2986	9052.23	0.480137	193	RPL6
2987	2715.99	0.470945	135	RPL3
940	2679.92	0.415685	86	HDAC11
2988	3101.7	0.484063	157	RPL4
2989	35459.1	0.51217	289	RPA2
2990	36043.4	0.507703	307	RPA1
2991	18197.5	0.490797	246	RPA3
945	4494.01	0.391548	70	TCTN2
2993	15893.9	0.477839	147	ABCE1
2997	87385.2	0.517712	447	RNF2
3012	2973.05	0.441481	76	PDGFRB
967	2267.1	0.407537	91	MYO19
3019	25682.1	0.495391	199	PCNA
3022	5595.68	0.437445	86	PCM1
3024	2811.58	0.45211	74	PCBP2
3026	10494.3	0.487373	121	PCBP1
979	4594.06	0.440035	70	CDC73
3031	42442.8	0.505719	304	PARK2
3032	9312.98	0.469048	123	PAK2
3033	6158.23	0.472986	101	PAK1
3036	4037.69	0.466979	93	PRDX1
3039	3879.25	0.461549	96	PA2G4
991	6018.13	0.452051	81	SMURF2
3040	6423.33	0.471136	99	P4HB
3053	2646.05	0.433751	78	PTMA
3054	8335.68	0.484197	102	PTK2
1007	9257.77	0.460393	100	MMS19
3057	13539.4	0.470945	156	PTEN
3059	2784.84	0.474399	108	PTBP1
3065	5144.16	0.479215	94	PSMD11
3067	10944.7	0.491487	133	PSMD4
1019	3082.06	0.461976	76	WDR77
3070	3299.4	0.468356	92	PSMD1
3071	2076.16	0.449203	82	PSMC6
3072	2160.83	0.444798	86	PSMD3
3073	12818.9	0.476795	148	PSMD2
3074	9286.89	0.467541	107	PSMC3
3075	9221.82	0.479808	126	PSMC5
3076	1648.26	0.444968	78	PSMC4
3078	3201.36	0.465423	85	PSMC1
3083	3672.91	0.45882	102	PSMA6
3084	3917.53	0.476795	84	PSMA7
3085	2782.1	0.456363	96	PSMA2
3086	8125.22	0.467228	108	PSMA1
3088	15455	0.475109	173	PSMA3
3097	3688.4	0.468231	73	EIF2AK2
3103	5490.22	0.459847	73	MAPK9
3104	4771.6	0.454226	75	MAP2K1
3107	25369.6	0.497083	149	MAPK8
1060	21294.2	0.439924	87	SRPRB
3108	50866	0.502084	234	MAPK1
3109	23073.7	0.484332	169	MAPK3
1062	3853.96	0.462649	82	CCAR2
3110	4231.12	0.460818	85	PRKCZ
3113	23404	0.501436	208	PRKDC
3119	18437.2	0.485544	141	PRKCA
3120	8572.49	0.487577	103	PRKCD
3121	3702.74	0.451117	75	PRKCB
3128	6085.94	0.453636	110	PRKAB1
3129	15627.1	0.47608	126	PRKACA
3132	4978.52	0.45684	70	PRKAA1
1089	34219	0.499	251	SMURF1
1093	1896.65	0.446847	80	DDX24
3145	2405	0.440424	73	PPM1G
3151	5349.51	0.453048	73	PPIB
3152	3940.86	0.470818	76	PPIA
1105	2229.37	0.436953	85	SMARCAD1
3154	4717.26	0.447993	79	MED1
3155	11512.8	0.487305	119	PPARG
1108	5620.15	0.424629	74	UBQLN4
3160	11736.9	0.452637	154	POU5F1
1115	11901.3	0.438544	113	HECW2
3169	1383.62	0.460211	91	HNRNPA3
1127	6519.9	0.454758	134	MEPCE
3177	18465.6	0.477904	174	POLR2A
3186	26233.4	0.497366	184	PML
1141	48568.7	0.50043	416	CAND1
3193	16070.6	0.492874	130	PLK1
3194	2918.73	0.465485	78	PLEC
1147	10650	0.431981	116	LRIF1
3196	10352.4	0.457678	120	PLCG1
3203	6787.98	0.484197	125	PKM
3208	5257.66	0.475044	89	PIK3R2
3209	15581.7	0.487237	146	PIN1
3211	18761.2	0.477643	162	PIK3R1
1171	1238.14	0.424629	74	LYAR
3225	751859	0.585681	1102	NTRK1
3230	9785.43	0.485409	150	YBX1
3233	72941	0.522357	416	NPM1
1188	5364.06	0.430915	113	LGR4
3236	9693.5	0.47427	127	NOTCH1
3238	7235.38	0.470058	123	NONO
3239	1441.12	0.450361	95	NOP2
3240	5765.91	0.447878	132	NOS2
3242	3185.75	0.43273	87	NME2
1195	12896.2	0.451759	128	FBXW7
3245	3852.56	0.438159	116	SNU13
3251	14453.1	0.4766	169	NFKB1
3253	19096.9	0.477773	143	NFKBIA
3254	3031.37	0.449781	111	NFKB2
1210	7863.06	0.439482	94	RIF1
3259	5138.73	0.452051	99	NFATC1
3260	6517.63	0.45252	126	NF2
1213	3650.68	0.42608	85	PINX1
3262	8986.62	0.457918	131	NFATC2
1215	15653.9	0.479808	146	OTUB1
3266	7990.17	0.475238	173	NEDD8
3267	2099.84	0.470121	125	RPL10A
3272	17551.2	0.477708	147	NEDD4
3284	5940.83	0.445422	94	MSN
3288	19672.2	0.491764	161	PPP2R1A
3289	16181.5	0.507482	201	TUBB
3292	5268.23	0.454049	83	PPP2CB
3293	19820.1	0.487917	164	PPP2CA
3296	20685.7	0.4886	142	PPP1CC
3298	6653.61	0.464495	125	PPP1CB
3299	27639	0.491556	188	PPP1CA
3303	5394.95	0.463816	93	MSH2
3325	4187.34	0.443387	105	KMT2A
3326	7297.27	0.444459	91	MLH1
1279	11035.3	0.467041	161	WWOX
3332	6672.17	0.437007	100	MET
3335	4139.04	0.440813	86	MEN1
3336	10400.2	0.484197	166	MAP3K1
3338	9975.41	0.478952	167	MAP3K3
1293	6992.42	0.466355	116	LUC7L2
3344	71099.9	0.51127	328	MDM2
3351	3645.29	0.45346	96	LGALS3BP
1303	5638.67	0.445991	86	PIAS4
3352	14157.8	0.413667	120	TMEM17
3353	5109.05	0.460818	72	LGALS3
1306	62524.4	0.510449	419	SIRT7
3356	5638.81	0.45399	102	LDHB
3359	7764.44	0.458399	106	LDHA
3360	5651.1	0.442152	102	LCK
1315	7288.78	0.489147	126	LIMA1
3366	11413.1	0.491211	200	NCL
1319	4960.57	0.444855	86	UBXN1
3367	8275.8	0.439814	105	NCK1
3371	4911.11	0.472666	100	NAP1L1
3372	9353.23	0.489833	201	HNRNPM
1326	2777.21	0.411959	85	ANLN
1329	6091.91	0.463201	139	DCUN1D1
3378	6803.72	0.473691	108	MYO1C
3382	24228.9	0.498004	206	MYH9
3384	99233.7	0.518096	398	MYC
3397	5641.23	0.470058	147	RPSA
1353	11027.5	0.45876	116	SH3KBP1
3404	5707.81	0.467353	95	KRT18
1359	4293.75	0.422217	73	DNMT3L
3413	3002.99	0.459243	78	IPO5
3414	11683.8	0.491972	125	KPNA2
3415	14210	0.492527	154	KPNB1
1368	6727.7	0.407965	71	TMEM216
3417	4057.64	0.46357	80	KPNA1
1370	3185.75	0.43273	87	NME1-NME2
3419	3221.14	0.438929	75	KIF11
3420	2376.84	0.395136	77	KIT
3426	127634	0.496024	274	JUN
3427	5196.46	0.464742	87	JUP
1381	2328.53	0.431608	78	HIST2H3D
3429	3946.63	0.450593	87	JAK2
3430	3319.3	0.452754	71	JAK1
3437	49045.2	0.503387	405	ITGA4
3440	3831.94	0.473499	80	IRS1
3442	4295.8	0.45696	91	IRAK1
3443	2256.19	0.445082	72	EIF3E
3445	8641.17	0.479874	136	MCM7
1400	3442.45	0.440368	91	TRA2A
3448	1716.35	0.43494	82	MCM4
3449	4073.05	0.461061	115	MCM3
3450	1055.24	0.444232	80	MCM6
3451	8901.81	0.486219	188	MCM5
3452	129086	0.529804	552	MCM2
1408	1309.37	0.445025	71	UHRF1
3458	8269.94	0.444402	93	MAX
1413	7855.94	0.484399	111	TBK1
3461	6155.18	0.478755	93	MAPT
1416	22368.8	0.448972	176	MED4
3465	3913.01	0.445195	157	MAGOH
3472	7248.45	0.418173	75	SMAD9
1425	4424.44	0.4693	74	LOC400927-CSNK1E
3474	32953.4	0.488395	217	SMAD2
3475	14808.4	0.472282	111	SMAD1
3476	20761.4	0.470311	149	SMAD4
3477	36224.9	0.500645	223	SMAD3
3481	17404.8	0.47869	122	LYN
3491	15620.3	0.483929	160	LMNA
1444	3958.6	0.460575	85	UBR5
1452	10332.8	0.462098	92	UBQLN1
1453	11736.9	0.452637	154	POU5F1P4
3503	13499.2	0.469363	166	ILK
1455	4231.24	0.470564	72	AGO2
3504	13168.6	0.479347	212	ILF3
3505	10935.8	0.473948	191	ILF2
3514	10708.2	0.475303	131	IKBKB
1467	1624.86	0.450245	80	PELP1
3519	5969.95	0.445025	71	RBPJ
1471	4965.15	0.424887	81	FOXB1
1473	8473.62	0.484063	192	PABPC1
1474	4367.39	0.443612	82	RNF11
3524	5642.23	0.481328	70	IGF1R
1477	1723.05	0.442544	92	U2AF1L5
3526	5209.15	0.442544	83	IGBP1
3532	13573.5	0.471899	152	IFI16
1489	3704.07	0.461915	113	PRPF19
1491	4464.12	0.454226	98	RBMX
3547	5156.41	0.467604	111	HNRNPL
3548	47411.8	0.508813	358	HNRNPU
1503	71138.9	0.502084	371	FBXO6
3551	7875.94	0.471645	131	EIF6
3553	5153.41	0.438379	76	ITGB1
1507	9309.96	0.46161	134	FBXO25
1509	4487.97	0.477512	87	PHGDH
1511	3427.03	0.463386	85	SENP3
1513	1682.26	0.461061	77	NOC2L
1514	2536.74	0.476795	89	SERBP1
1515	9104.95	0.4094	100	TCTN3
1528	1439.47	0.442432	77	PRPF6
1533	6810.95	0.48901	182	HIST2H4B
1537	11736.9	0.452637	154	POU5F1P3
1539	3632.25	0.435753	81	LATS2
1548	1804.07	0.465547	114	LOC101929876
1554	3244.36	0.426444	71	TRIM29
1574	12728.2	0.483795	184	SRRM2
1575	19122.3	0.477381	256	SUZ12
1591	15342	0.470121	144	SIN3A
1598	3643.28	0.428326	81	POT1
1617	5725.25	0.433375	115	CBX5
1618	7169.89	0.463508	147	SF3B3
1619	6596.06	0.467416	149	SF3B1
1620	12619.8	0.487033	227	TARDBP
1624	15423.7	0.47621	173	SIRT1
1629	5405.39	0.453519	87	KIAA0368
1630	5331.32	0.447419	81	NCSTN
1636	49035.4	0.509555	428	OBSL1
1642	4584.3	0.441035	73	NEDD4L
1650	28778	0.489971	200	FBXW11
1666	2782.41	0.471326	83	TAB2
1679	3349.24	0.447935	73	NCOA6
1684	29391.6	0.477316	164	KDM1A
1688	4356.97	0.468419	124	SNRNP200
1695	2719.04	0.433913	74	ACIN1
1696	3529.82	0.430066	72	NINL
1698	17810.1	0.476535	159	PAXIP1
1702	3628.04	0.474657	103	CCT5
1703	53089.6	0.504113	348	SNW1
1726	15339.2	0.46468	132	FAF2
1729	1228.42	0.435699	113	RPL35
1733	2605.63	0.456303	100	SUPT16H
1734	6532.1	0.460332	74	CHEK2
1735	9042.74	0.465858	181	CEP250
1741	10285.5	0.44059	73	ERLIN2
1742	2525.87	0.406305	77	PTP4A3
1745	17859.3	0.492944	163	CDC37
1752	3556.68	0.461793	86	HNRNPUL1
1753	9809.43	0.482525	129	WDR5
1760	3689.04	0.457319	77	NUDT21
1764	1839.17	0.432677	83	RIPK3
1767	11254.2	0.491418	157	RUVBL2
1778	3943.51	0.453813	95	PUF60
1785	2548.37	0.418574	89	SYNPO
1787	21295.3	0.487509	275	U2AF2
1794	4541.37	0.45464	72	UTP14A
1796	2258.15	0.445252	81	HSPH1
1801	6088.98	0.432195	84	AHCYL1
1806	3208.72	0.438764	71	NUDC
1808	4242.05	0.456184	77	PTGES3
1813	3415.2	0.485072	103	CCT8
1820	1956.97	0.435645	97	H3F3AP4
1821	9495.49	0.467666	137	KHDRBS1
1838	3728.32	0.463755	121	PRPF8
1839	7928.03	0.477186	130	AHSA1
1846	4054.28	0.454995	130	SF3A1
1851	6814.87	0.465423	92	IMMT
1852	4725.27	0.471581	104	SF3B2
1854	87549.8	0.525579	461	COPS5
1855	16119.4	0.47869	167	COPS6
1858	44439.9	0.503387	295	YWHAQ
1861	6553.04	0.479018	110	STIP1
1864	1547.79	0.451409	82	HNRNPA0
1866	2647.21	0.457798	86	SF3A3
1870	6441.33	0.449029	134	RNPS1
1875	3424.88	0.433052	80	EHMT2
1885	3628.23	0.432677	91	SAP18
1887	25007.1	0.502229	178	STUB1
1892	2950.49	0.452051	108	SRRM1
1896	5974.77	0.476145	151	HNRNPR
1899	1955.14	0.438379	72	PSMD14
1901	3458.03	0.445195	70	FLOT1
1904	7773.54	0.454049	95	PSME3
1906	1802.97	0.466667	80	ALYREF
1912	17948.3	0.489833	184	TRIM28
1914	4693.4	0.477577	88	G3BP1
1918	3376.99	0.472474	77	LRPPRC
1920	3666.74	0.445309	80	RAD50
1927	4774.78	0.459968	89	ACTR2
1934	8612.06	0.477381	82	RANBP9
1937	1501.8	0.425457	84	CHAF1A
1943	4224.38	0.455886	78	PDCD6IP
1946	5936.11	0.483594	128	CCT2
1949	4517.45	0.478035	112	CCT4
1950	6298.34	0.485949	108	CCT7
1954	2960.64	0.457438	76	ANP32B
1963	4395.2	0.449607	154	NOP56
1966	18091.5	0.487509	164	KAT5
1967	6509.92	0.492457	132	DDX17
1968	2790.57	0.475562	85	MYBBP1A
1970	3077.81	0.434615	78	NCOA2
1971	1903	0.452872	74	CARM1
1973	13946.5	0.485274	164	SYNCRIP
1977	2320.39	0.442937	71	SEC23A
1985	3886.69	0.460514	75	TAB1
1989	4837.03	0.446618	103	TUBGCP3
1993	7918.07	0.472155	133	PRMT5
1994	6470.52	0.4587	84	YAP1
1996	16465.4	0.484332	182	RACK1
1999	3001.88	0.441258	80	NDRG1
2000	4229.29	0.48326	116	TUBB4B
2001	1423.07	0.459968	71	TUBB4A
2003	2567.07	0.457319	89	TUBA1B
2004	2827.23	0.459726	72	TUBB3
2006	27806.8	0.499	310	HDAC5
2009	20158.1	0.490452	191	HDAC6
2015	1712.46	0.447648	81	HNRNPDL
2018	7005.2	0.471263	109	RBX1
2022	2873.84	0.466417	108	THRAP3
2029	16203.9	0.477121	258	PAN2
2030	4002.27	0.45252	90	SEC16A
