# Supplementary material for: Combination of panax ginseng and ginkgo biloba extracts attenuate cerebral ischemia injury with modulation of NLRP3 inflammasome and CAMK4/CREB pathway
Source: Front Pharmacol. 2022 Aug 25;13:980449. doi: 10.3389/fphar.2022.980449 (PMC9452960; doi:10.3389/fphar.2022.980449)
Supplement: Supplementary file 4 [file Table1.XLSX]

## Sheet: Table S1
SUID	name
242503	CDC2
242504	MMP1
242505	ITGB3
242506	ITGB4
242507	ITGB1
242508	ITGB2
242509	ITGB6
242510	CFAP58
242511	ITGB7
242512	EIF6
242513	ITGB5
242514	ITIH2
242515	DEUP1
242516	HNRNPU
242517	LDHAL6A
242518	HNRNPL
242519	LMNTD1
242520	HOXA5
242521	HOXA9
242522	HOXA10
242523	CCDC60
242524	HPCA
242525	STOML3
242526	HOXB1
242527	HOXB2
242528	HOXB7
242529	HOXB6
242530	HOXC4
242531	FITM1
242532	HOXB9
242533	HOXC6
242534	HOXC8
242535	NOP9
242536	TBC1D21
242537	DYX1C1
242538	IDH2
242539	IDH3A
242540	IDE
242541	IDH1
242542	ZFPM1
242543	IDS
242544	ADAD2
242545	IDH3B
242546	FSIP1
242547	IDH3G
242548	IFI16
242549	IFI27
242550	IFI35
242551	IFNA1
242552	IFIT1
242553	IFIT3
242554	IFNA5
242555	DNAJB7
242556	IFNA13
242557	IFNA8
242558	CDPF1
242559	IFNA14
242560	IFNA16
242561	IFNAR1
242562	IFNGR2
242563	IFNG
242564	IFNGR1
242565	IFNW1
242566	IGF1
242567	CMTM8
242568	IGBP1
242569	IGF2R
242570	NCBP2-AS2
242571	IGF1R
242572	IGF2
242573	IGFBP3
242574	IGFBP4
242575	IGFBP7
242576	IGHG3
242577	IGHG1
242578	IGHM
242579	FAM53A
242580	RBPJ
242581	DAB2IP
242582	CEP120
242583	IK
242584	IL1B
242585	IL1R1
242586	IKBKB
242587	IL2
242588	IL2RA
242589	IL1RAP
242590	IL2RB
242591	IL2RG
242592	SH3RF2
242593	IL6ST
242594	IL6
242595	IL6R
242596	CXCR1
242597	IL7
242598	SLC2A12
242599	CXCR2
242600	MBOAT1
242601	IL12RB1
242602	IL13RA2
242603	IL13
242604	IL15
242605	IL15RA
242606	AMOT
242607	FOXK2
242608	ILF2
242609	IL17A
242610	ILF3
242611	ILK
242612	IMPDH1
242613	IMPDH2
242614	GIMAP8
242615	ING2
242616	INHA
242617	IDO1
242618	ING1
242619	ZNF746
242620	CXCL10
242621	INS
242622	LIG4
242623	INPP5B
242624	LIG3
242625	LIMK2
242626	ABLIM1
242627	LIMK1
242628	AGR3
242629	LIPE
242630	LMNB1
242631	LMAN1
242632	LMNA
242633	LMO7
242634	BAALC-AS2
242635	LMO2
242636	VWA5A
242637	FAM84B
242638	LMX1B
242639	LNPEP
242640	LOX
242641	LPP
242642	LPL
242643	LRP1
242644	LRP2
242645	LRPAP1
242646	LRP6
242647	LTA4H
242648	LTA
242649	LINGO2
242650	LTC4S
242651	LTBR
242652	HTR3C
242653	SH2D1A
242654	LYZ
242655	LYN
242656	M6PR
242657	CAPRIN1
242658	NBR1
242659	MXD1
242660	MAD2L1
242661	MARCKS
242662	SMAD3
242663	SMAD4
242664	SMAD1
242665	SMAD2
242666	SMAD7
242667	SMAD9
242668	ASXL1
242669	MAFG
242670	MAF
242671	MAGEA2
242672	SPACA4
242673	MAG
242674	MAGEA4
242675	MAGEA10
242676	MAGEA11
242677	MAK
242678	MAGOH
242679	MAOA
242680	MAOB
242681	MAP2
242682	MAP4
242683	MAP1A
242684	TRMT10B
242685	MAP1B
242686	MARK1
242687	MARK3
242688	MAPT
242689	MAT2A
242690	MARS
242691	MATN2
242692	MATK
242693	MB
242694	MBD1
242695	MAX
242696	ZNF483
242697	MAZ
242698	MBP
242699	2022-03-10
242700	MBNL1
242701	MCC
242702	MCAM
242703	MCL1
242704	MCM2
242705	MCM5
242706	MCM6
242707	MCM3
242708	MCM4
242709	INPP5D
242710	INPPL1
242711	MCM7
242712	INSIG1
242713	EIF3E
242714	INSR
242715	INSRR
242716	IRAK1
242717	PDX1
242718	IREB2
242719	ITGA6
242720	IRF4
242721	SYNE4
242722	IRF2
242723	IRF3
242724	IRS1
242725	IRF7
242726	ITGA2
242727	ISL1
242728	ISLR
242729	ITGA4
242730	ITK
242731	TOR1AIP2
242732	ITPK1
242733	SPRR4
242734	STT3A
242735	ITPA
242736	CNST
242737	ITPR1
242738	JAK1
242739	JAK2
242740	JAK3
242741	JUND
242742	JUP
242743	JUN
242744	JUNB
242745	APOBEC3H
242746	KARS
242747	TMPRSS6
242748	CD82
242749	TEX44
242750	PARP15
242751	KCND3
242752	KCNE1
242753	KCNF1
242754	KCNJ3
242755	KCNH2
242756	PRICKLE2
242757	KCNJ6
242758	KCNJ5
242759	KCNJ9
242760	KCNJ10
242761	KCNMA1
242762	CDC20B
242763	KCNN3
242764	ZNF366
242765	KCNMB1
242766	NIM1K
242767	C6orf118
242768	KDR
242769	KIF5C
242770	KIFC3
242771	KIF5A
242772	KIF5B
242773	KIR2DL3
242774	KISS1
242775	KLK2
242776	KIT
242777	OLFML2A
242778	KLC1
242779	KIF11
242780	KNG1
242781	KIF22
242782	TCEANC
242783	KPNA1
242784	KIFC1
242785	FAM47B
242786	KPNA4
242787	ZCCHC12
242788	KPNB1
242789	KPNA2
242790	IPO5
242791	TNPO1
242792	KRT1
242793	KRT2
242794	KRAS
242795	KRT5
242796	TRIM65
242797	KRT8
242798	KRT9
242799	UNC13D
242800	KRT7
242801	KRT14
242802	KRT10
242803	KRT17
242804	KRT18
242805	DHX36
242806	KRT19
242807	KRT31
242808	KRT81
242809	KRT86
242810	KTN1
242811	LAD1
242812	LAIR1
242813	LAMA3
242814	LAMA4
242815	LAMB3
242816	LAMB1
242817	LAMP2
242818	LAMC1
242819	LAMP1
242820	STMN1
242821	RPSA
242822	MTHFD1
242823	LASP1
242824	MTNR1B
242825	PGAM5
242826	POLR3H
242827	MTNR1A
242828	HIGD2A
242829	AGO4
242830	MUC1
242831	SCAMP5
242832	MVD
242833	MXI1
242834	MYB
242835	MX1
242836	MYBL2
242837	ZFC3H1
242838	MYC
242839	MYCN
242840	EEF2KMT
242841	GADD45B
242842	METTL21C
242843	MYH9
242844	MYH10
242845	MYH8
242846	UBR1
242847	MYL1
242848	MYL6
242849	MYLK
242850	MYL4
242851	MYL5
242852	MYO1D
242853	MYO1C
242854	MYO6
242855	MYO7A
242856	MYO5A
242857	DZIP1L
242858	MYOC
242859	MYOD1
242860	PPP1R12A
242861	THAP8
242862	HNRNPM
242863	NAGA
242864	NAP1L4
242865	NAP1L1
242866	CEACAM6
242867	NASP
242868	NCAM1
242869	FAAP20
242870	NCK1
242871	NDP
242872	NCL
242873	NDN
242874	NDUFA4
242875	SLFNL1
242876	NDUFA5
242877	NDUFA2
242878	NDUFA7
242879	KRTCAP2
242880	CRTC2
242881	LCN2
242882	LCK
242883	LCT
242884	LDHA
242885	LCP2
242886	LDHC
242887	TET3
242888	LDHB
242889	APLF
242890	LDLR
242891	TEX37
242892	LGALS1
242893	LGALS2
242894	PIKFYVE
242895	LFNG
242896	TIGD1
242897	LGALS7
242898	LGALS3
242899	TMEM17
242900	LGALS3BP
242901	LGALS8
242902	LGALS9
242903	LIFR
242904	LIG1
242905	MDH1
242906	MDH2
242907	DNAJB9
242908	MDM4
242909	MDM2
242910	MECP2
242911	MEF2C
242912	MEF2A
242913	MEIS2
242914	MEF2D
242915	MAP3K3
242916	MAP3K4
242917	MAP3K1
242918	MEN1
242919	MEOX1
242920	MAP3K5
242921	MEOX2
242922	NUTM1
242923	MFAP1
242924	MEST
242925	MET
242926	MFAP4
242927	MFAP3
242928	MGMT
242929	CIITA
242930	MGST1
242931	C9orf43
242932	DSCR9
242933	MIF
242934	CXCL9
242935	MID1
242936	MITF
242937	ATXN3
242938	TAB3
242939	ANKS4B
242940	MLH1
242941	MKI67
242942	FAM133B
242943	MKLN1
242944	MAP3K11
242945	MAP3K10
242946	MLLT3
242947	NALCN
242948	KMT2A
242949	MLLT1
242950	HSPA12A
242951	FOXO4
242952	NR3C2
242953	AFDN
242954	MLLT6
242955	ASPM
242956	MME
242957	MMP8
242958	MMP2
242959	MMP3
242960	MMP12
242961	MMP9
242962	MMP10
242963	MMP14
242964	MMP17
242965	MOBP
242966	MNAT1
242967	MNDA
242968	MPG
242969	MPI
242970	MOV10
242971	MPP1
242972	MPO
242973	MPV17
242974	MAGI3
242975	MPP3
242976	ABCC1
242977	PRSS33
242978	TIPRL
242979	LIPH
242980	ARL13B
242981	KCTD6
242982	HTR3D
242983	MUC20
242984	FBXO45
242985	FLCN
242986	MYO1B
242987	SLC39A11
242988	CENPX
242989	CITED1
242990	MSH2
242991	C4orf46
242992	MSI1
242993	OPRM1
242994	OPRD1
242995	OPRK1
242996	PPP1CA
242997	PPP1CB
242998	PPP1R2
242999	PPP1CC
243000	PPP1R8
243001	PPP1R3C
243002	PPP2CA
243003	PPP2CB
243004	PPP1R10
243005	PPP2R1B
243006	PPP2R2A
243007	TUBB
243008	PPP2R1A
243009	PPP2R3A
243010	PTPA
243011	PPP2R2B
243012	MSN
243013	MSMB
243014	C9orf72
243015	ANKS6
243016	MT1A
243017	SUSD3
243018	CCDC107
243019	MSX1
243020	MSX2
243021	MT1E
243022	VMA21
243023	INTS6L
243024	ZNF449
243025	ANO5
243026	MTCP1
243027	COX2
243028	HIPK1
243029	NEB
243030	NDUFA9
243031	NDUFB1
243032	NDUFB6
243033	NDUFB3
243034	SENP5
243035	NDUFB9
243036	NDUFB10
243037	DHRSX
243038	NDUFS1
243039	NDUFS2
243040	NDUFS4
243041	NDUFS3
243042	NDUFV1
243043	USP12
243044	NDUFS6
243045	NEDD4
243046	2022-09-02
243047	NDUFV3
243048	MTIF3
243049	DRG1
243050	NEDD9
243051	NEFM
243052	RPL10A
243053	NEDD8
243054	NEFL
243055	NEFH
243056	NELL1
243057	NEO1
243058	NEK2
243059	NF1
243060	NFATC2
243061	MED19
243062	NF2
243063	NFATC1
243064	NFE2
243065	NFE2L1
243066	NFATC3
243067	NFATC4
243068	NFE2L2
243069	NFKB2
243070	NFKBIA
243071	NFIX
243072	NFKB1
243073	TYSND1
243074	TONSL
243075	NFKBIB
243076	NFKBIE
243077	NFYA
243078	NFYB
243079	NGFR
243080	NFYC
243081	C11orf45
243082	SNU13
243083	NID1
243084	NKX3-1
243085	NKTR
243086	NNAT
243087	NME3
243088	NME4
243089	NME1
243090	NME2
243091	NNMT
243092	NMT1
243093	NOS1
243094	NOS2
243095	NOP2
243096	NONO
243097	NOS3
243098	NOTCH2
243099	NOTCH3
243100	NOTCH1
243101	NPY
243102	NOVA1
243103	NOTCH4
243104	NOV
243105	NPAS2
243106	NPAT
243107	PNP
243108	NPM1
243109	NPPA
243110	NPPB
243111	RICTOR
243112	NRDC
243113	NRAS
243114	YBX1
243115	EBF3
243116	NSF
243117	NT5E
243118	NTRK3
243119	NTRK1
243120	NTRK2
243121	DDR2
243122	KCTD13
243123	ROR1
243124	ETFBKMT
243125	NUCB2
243126	NUMA1
243127	NUCB1
243128	NR4A2
243129	NUP98
243130	SERPINA1
243131	PHYH
243132	SERPINB6
243133	SERPINE2
243134	SERPINA4
243135	SERPINB5
243136	SERPINI1
243137	SERPINB9
243138	AKNAD1
243139	SERPINB13
243140	PHYHD1
243141	PIK3C2A
243142	PIK3C2B
243143	PROSER2
243144	PIK3CA
243145	PIK3CB
243146	PIK3C3
243147	PIK3CG
243148	PIK3R1
243149	PIM1
243150	PIK3CD
243151	NAALADL2
243152	PIN1
243153	PIK3R2
243154	PI4KA
243155	ZDHHC23
243156	PIN4
243157	PITPNA
243158	MPV17L
243159	PKD1
243160	PKNOX1
243161	PKM
243162	PLA2G4A
243163	PKP2
243164	PLAGL1
243165	C4orf22
243166	PLAUR
243167	PLCB2
243168	PLAT
243169	PLAU
243170	PLCD1
243171	PLD1
243172	PLD2
243173	PLCG1
243174	PLCG2
243175	PLEC
243176	PLG
243177	PLK1
243178	TCP11L2
243179	SERPINF2
243180	PLOD1
243181	PLRG1
243182	HIST1H2BA
243183	PCSK9
243184	PLSCR1
243185	PLS3
243186	PLXNB1
243187	PLXNB3
243188	PLXNA1
243189	PDZD9
243190	PLXNA2
243191	PMAIP1
243192	PML
243193	PMS1
243194	PMP2
243195	PATL1
243196	OR4D6
243197	EXOSC10
243198	PPP1R32
243199	2022-09-05
243200	2022-09-04
243201	PNN
243202	UBL3
243203	POLD1
243204	PODXL
243205	POLA1
243206	POLD2
243207	CFAP53
243208	POLR2B
243209	POLR2C
243210	POLH
243211	POLR2A
243212	POLR2F
243213	POLR2G
243214	POLR2D
243215	DOK6
243216	POLR2E
243217	POLR2J
243218	POLR2K
243219	POLR2H
243220	POLR2I
243221	POMC
243222	HNRNPA3
243223	PON1
243224	POLR2L
243225	POLRMT
243226	POR
243227	POU1F1
243228	JMJD1C
243229	PON2
243230	POU2F2
243231	POU2F1
243232	HNRNPUL2
243233	POU4F1
243234	POU5F1
243235	SKA3
243236	ALKBH3
243237	POU4F2
243238	PPARA
243239	PPARD
243240	PPA1
243241	PPAT
243242	PPARG
243243	MED1
243244	CTSA
243245	PPIA
243246	PPID
243247	PPIB
243248	PPL
243249	PPM1A
243250	PPP2R5A
243251	PPP2R5B
243252	PPM1B
243253	PPM1G
243254	PPP2R5E
243255	PPP3CA
243256	OARD1
243257	PPP2R5C
243258	PPP2R5D
243259	PPP3CC
243260	PPP3R1
243261	PPP4C
243262	PPP3CB
243263	PPP6C
243264	PPT1
243265	ZBTB9
243266	PPP5C
243267	HIST1H2AA
243268	PRB1
243269	PRCC
243270	SYCP2L
243271	PRELP
243272	FAM200A
243273	PRKAA1
243274	PRKAA2
243275	PRIM1
243276	PRKACA
243277	JAZF1
243278	PRKAB1
243279	PRKAB2
243280	PRKAG1
243281	FOXK1
243282	PKIA
243283	PRKAR1B
243284	CCZ1B
243285	PRKAR2A
243286	PRKAR1A
243287	PRKCB
243288	PRKCD
243289	PRKAR2B
243290	PRKCA
243291	PRKCH
243292	PRKCI
243293	MTURN
243294	PRKCE
243295	PRKCG
243296	PRKD1
243297	PRR15
243298	PKN1
243299	PRKDC
243300	PRKG1
243301	LRWD1
243302	PRKCSH
243303	PRKCZ
243304	MAPK3
243305	MAPK1
243306	MAPK8
243307	RFX6
243308	MAPK11
243309	MAPK7
243310	MAPK13
243311	MAP2K1
243312	MAPK9
243313	MAPK10
243314	MAP2K5
243315	MAP2K6
243316	MAP2K2
243317	MAP2K3
243318	DNAJC3
243319	THAP12
243320	SCUBE3
243321	MAP2K7
243322	EIF2AK2
243323	PRKY
243324	CCDC180
243325	RSPH10B
243326	PRNP
243327	MAPK15
243328	PROC
243329	PROX1
243330	SPDYA
243331	PRPSAP1
243332	PRPSAP2
243333	LGMN
243334	PRSS2
243335	PRSS3
243336	PRSS1
243337	KLK7
243338	MASP1
243339	HTRA1
243340	KLK6
243341	PRTN3
243342	PSAP
243343	PSG1
243344	PSEN1
243345	PSEN2
243346	PSMA3
243347	PSMA4
243348	PSMA1
243349	PSMA2
243350	PSMA7
243351	PSMB1
243352	PSMA5
243353	PSMA6
243354	PSMB4
243355	PSMB2
243356	PSMB3
243357	GATC
243358	PYY
243359	KSR2
243360	PSMB6
243361	PSMB7
243362	PSMC1
243363	PSMC2
243364	PSMB9
243365	PSMC4
243366	PSMC5
243367	PSMC3
243368	PSMD2
243369	PSMD3
243370	PSMC6
243371	PSMD1
243372	PSMD7
243373	PSMD8
243374	PSMD4
243375	PSMD5
243376	PSMD11
243377	PSMD12
243378	PSMD9
243379	PSMD10
243380	PSME2
243381	PSMD13
243382	PSME1
243383	PTCH1
243384	PTBP1
243385	PTGDS
243386	TMED8
243387	PTGER1
243388	PTEN
243389	PTGDR
243390	PTGER3
243391	PTGS1
243392	PTGS2
243393	PTGIS
243394	PTK2
243395	PTHLH
243396	TWF1
243397	PTMA
243398	PTK6
243399	OAS2
243400	OAS3
243401	OAT
243402	OAZ1
243403	OAZ2
243404	ODC1
243405	ODF2
243406	PLA2G4D
243407	ORC1
243408	ORC2
243409	OPA1
243410	ORC4
243411	ORC5
243412	OSBP
243413	OSM
243414	OTX2
243415	OXCT1
243416	OXT
243417	P2RY2
243418	P4HB
243419	PA2G4
243420	PEBP1
243421	PABPC3
243422	PAEP
243423	PAFAH1B1
243424	PRDX1
243425	PAFAH1B2
243426	PAFAH1B3
243427	SERPINB2
243428	PAK1
243429	SERPINE1
243430	PAK2
243431	PARK2
243432	PAWR
243433	TTLL6
243434	PAX5
243435	PAX2
243436	PAX6
243437	PTRF
243438	PBX1
243439	PCBD1
243440	PCBP1
243441	PC
243442	PCBP2
243443	PCDHGC3
243444	PCDH7
243445	PCK2
243446	PCM1
243447	LAMA1
243448	SERPINA5
243449	PCK1
243450	PCOLCE
243451	PCMT1
243452	PCNA
243453	CDK16
243454	CDK17
243455	CDK18
243456	PDE1A
243457	PELI3
243458	PDE3B
243459	PDE3A
243460	PDE4D
243461	PDE6H
243462	PDE9A
243463	PDGFRA
243464	PDGFA
243465	PDGFB
243466	PDHA1
243467	PDGFRB
243468	PDK3
243469	PDHB
243470	PDK1
243471	ENPP1
243472	PDYN
243473	PDZK1
243474	PECAM1
243475	PEPD
243476	MAGEA2B
243477	PEX14
243478	PF4
243479	PFDN5
243480	PFKFB3
243481	PFKFB4
243482	PFKFB1
243483	PFKM
243484	PFKP
243485	PFKL
243486	RNF2
243487	RNASEL
243488	RNF5
243489	RNF6
243490	BRD2
243491	RNF4
243492	RNH1
243493	ABCE1
243494	ROCK1
243495	ROBO1
243496	RORB
243497	RORC
243498	RORA
243499	BLOC1S2
243500	RP9
243501	RPA3
243502	RPE
243503	RPA1
243504	RPA2
243505	RPL3L
243506	RPL4
243507	RPL3
243508	RPL6
243509	RPL7
243510	RPL5
243511	RPL9
243512	RPL10
243513	RPL7A
243514	CSNK2A3
243515	RPL8
243516	RPL13
243517	RPL15
243518	RPL11
243519	RPL12
243520	RPL18A
243521	RPL19
243522	RPL17
243523	RPL18
243524	RPL22
243525	RPL23A
243526	RPL21
243527	RPL24
243528	RPL26
243529	RPL27A
243530	RPL28
243531	RPL27
243532	RPL30
243533	RPL32
243534	RPL29
243535	RPL31
243536	RPL36AL
243537	RPL37
243538	RPL34
243539	CRACR2B
243540	RPL41
243541	RPL37A
243542	RPL38
243543	RPLP0
243544	RPL36A
243545	MRPL12
243546	RPLP1
243547	RPLP2
243548	CDK14
243549	PFN1
243550	C3orf33
243551	PGC
243552	PGD
243553	PGAM1
243554	PGK1
243555	PGF
243556	PGM1
243557	PGM3
243558	PGM5
243559	PGR
243560	SLC25A3
243561	PHB
243562	PHKA2
243563	PHF1
243564	PHKB
243565	CRIPAK
243566	PHKG2
243567	PTN
243568	PTMS
243569	PTPN1
243570	PTPN4
243571	PTPN6
243572	PTPN2
243573	PTPN3
243574	PTPN11
243575	PTPN12
243576	PTPN7
243577	PTPRB
243578	PTPRE
243579	PTPRC
243580	PTPRD
243581	PTPRH
243582	PTPRJ
243583	PTPRF
243584	PTPRG
243585	PTPRN2
243586	PTPRK
243587	PTPRS
243588	PTPRZ1
243589	PTPRO
243590	PTPRR
243591	PURA
243592	FAM151A
243593	PEX19
243594	ABCD3
243595	PEX5
243596	PEX2
243597	PXN
243598	ALDH18A1
243599	QARS
243600	QDPR
243601	PYGM
243602	PZP
243603	RAB3A
243604	RAB2A
243605	RAB4A
243606	RAB5A
243607	CASP12
243608	RAB13
243609	RAB5B
243610	RAB6A
243611	RABGGTB
243612	RAB27A
243613	RAC1
243614	RAC2
243615	RAB5C
243616	RAD21
243617	RAC3
243618	RAD9A
243619	RAD51
243620	RAD51C
243621	RAD23A
243622	RAD23B
243623	MOK
243624	RAF1
243625	RAG1
243626	RAN
243627	RANBP1
243628	RANBP2
243629	RANGAP1
243630	RAP1GDS1
243631	RAP1B
243632	RARA
243633	RARB
243634	RAP2B
243635	RARG
243636	RARS
243637	RASGRF1
243638	RASA1
243639	ARID4A
243640	KDM5A
243641	RB1
243642	RBBP6
243643	RBBP7
243644	RBBP4
243645	RBBP5
243646	RASSF3
243647	RBL2
243648	RBM3
243649	ZNF740
243650	RBBP8
243651	RBL1
243652	RBM4
243653	RCN2
243654	OPN1LW
243655	RCN1
243656	RDX
243657	RCVRN
243658	REL
243659	REG1A
243660	RELA
243661	HSPB2-C11orf52
243662	RELB
243663	REG1B
243664	TMX2-CTNND1
243665	ZADH2
243666	UPF1
243667	RET
243668	REST
243669	RFC3
243670	RFC4
243671	RFC1
243672	TRIM27
243673	RFC5
243674	ARMCX5-GPRASP2
243675	ZSCAN1
243676	SGCG
243677	SERF2-C15ORF63
243678	SGTA
243679	SGK1
243680	SH3BP2
243681	SH3BGRL
243682	SH3GL3
243683	KLK9
243684	SH3GL1
243685	SH3GL2
243686	SHBG
243687	SHB
243688	SHC1
243689	SHMT2
243690	SHH
243691	SIAH1
243692	SHOX2
243693	WDR62
243694	SIAH2
243695	COMMD3-BMI1
243696	RFX4
243697	RFX5
243698	ODF3L2
243699	RGS3
243700	RGS4
243701	RGS1
243702	RGS2
243703	RGS10
243704	RGS16
243705	C8orf44-SGK3
243706	RHEB
243707	RIT2
243708	RING1
243709	RLBP1
243710	RPN1
243711	RPN2
243712	RPS3A
243713	RPS4X
243714	RPS2
243715	RPS3
243716	RPS6
243717	RPS6KA1
243718	RPS5
243719	RPS6KB1
243720	RPS6KB2
243721	RPS6KA2
243722	RPS6KA3
243723	RPS8
243724	SPATA46
243725	RPS9
243726	RPS7
243727	RPS12
243728	RPS13
243729	RPS10
243730	RPS11
243731	RPS15A
243732	RPS16
243733	RPS14
243734	RPS15
243735	RPS18
243736	RPS19
243737	RPS17
243738	RPS21
243739	RPS20
243740	RPS25
243741	RPS26
243742	RPS23
243743	RPS24
243744	RPS28
243745	RPS27
243746	RPS27A
243747	RREB1
243748	RRAS
243749	RTKN
243750	RRM1
243751	RRM2
243752	CLIP1
243753	RXRA
243754	RSU1
243755	RYK
243756	RXRB
243757	RXRG
243758	RYR1
243759	S100A1
243760	SORT1
243761	S100A4
243762	LOC285074
243763	S100A2
243764	S100A8
243765	S100A9
243766	S100A6
243767	S100A7
243768	ERICH2
243769	S100B
243770	SAFB
243771	SAG
243772	MAPK12
243773	SARS
243774	SATB1
243775	SAT1
243776	DHRS4L2
243777	ATXN1
243778	SERPINB3
243779	ATXN2
243780	SERPINB4
243781	SCD
243782	HIST2H2AB
243783	SCN5A
243784	SCN8A
243785	SCNN1G
243786	SCTR
243787	SCP2
243788	CCL2
243789	CCL5
243790	CCL7
243791	CCL3L1
243792	CCL13
243793	CCL8
243794	CCL11
243795	CCL17
243796	CCL18
243797	CCL21
243798	CCL22
243799	CXCL11
243800	SDC1
243801	SDCBP
243802	CXCL12
243803	SDF2
243804	SEC13
243805	SEL1L
243806	SELE
243807	TRAPPC2
243808	SRP19
243809	SELL
243810	SRP72
243811	SRPK1
243812	SRY
243813	TRIM21
243814	SRPK2
243815	SRPRA
243816	SSB
243817	SSBP1
243818	SSR1
243819	SSR4
243820	SSRP1
243821	SSTR2
243822	SSTR3
243823	SS18
243824	ST14
243825	STAC
243826	ST13
243827	STAT1
243828	STAT2
243829	STAT5A
243830	STAT5B
243831	STAT3
243832	STAT4
243833	STAU1
243834	STAT6
243835	STIM1
243836	HSPA13
243837	SULT1E1
243838	STK4
243839	AURKA
243840	STK3
243841	STK11
243842	HIST2H3A
243843	STRN
243844	UBAC2
243845	STX5
243846	STX1A
243847	STXBP1
243848	STXBP2
243849	SULT2B1
243850	SULT1A1
243851	SULT1A3
243852	SELPLG
243853	SEMA3F
243854	SEMG1
243855	FAM126B
243856	MAP2K4
243857	SET
243858	SELENOP
243859	SFPQ
243860	SETMAR
243861	SRSF1
243862	EOGT
243863	SRSF5
243864	SRSF2
243865	SRSF3
243866	SRSF6
243867	SRSF7
243868	SFTPC
243869	RABL3
243870	APITD1-CORT
243871	RBM14-RBM4
243872	SKIV2L
243873	SKP1
243874	SKI
243875	IGSF10
243876	SKIL
243877	ARL10
243878	KIAA0825
243879	SLC1A1
243880	SKP2
243881	RNF103-CHMP3
243882	SLA
243883	SLC2A1
243884	SLC1A5
243885	SLC2A4
243886	SLC2A2
243887	SLC3A2
243888	SMTN
243889	SLC5A1
243890	SLC6A2
243891	SLC6A3
243892	SLC6A4
243893	CEP57L1
243894	SLC7A1
243895	SLC9A1
243896	SLC12A2
243897	SMARCA1
243898	SMARCA2
243899	SNAI2
243900	SMARCB1
243901	LSMEM1
243902	SMARCC1
243903	SMARCA4
243904	SMARCD2
243905	SMARCD3
243906	SMARCC2
243907	SMARCD1
243908	SMN2
243909	SMARCE1
243910	SMN1
243911	SUMO3
243912	SMPD1
243913	SMPD2
243914	SNAI1
243915	SNAP25
243916	SUMO2
243917	SNAPC3
243918	SNCB
243919	SNAPC1
243920	SNCG
243921	FSCN1
243922	SNCA
243923	SNRPA1
243924	SNRPB
243925	SNRNP70
243926	SNRPA
243927	SNRPD1
243928	SNRPD2
243929	SNRPF
243930	SNRPD3
243931	SNRPE
243932	SNTB1
243933	SNX1
243934	SNRPN
243935	SNTA1
243936	SNTB2
243937	SNX2
243938	SOD1
243939	SOD2
243940	SORL1
243941	SOS1
243942	SORD
243943	SOS2
243944	SOX4
243945	C9orf142
243946	SOX5
243947	SOX10
243948	SP3
243949	SP1
243950	LURAP1L
243951	SP2
243952	SPARC
243953	SPI1
243954	SPIB
243955	THRA
243956	THRB
243957	SPINK1
243958	KLF10
243959	TIA1
243960	SPOCK1
243961	SPRR1A
243962	SPP1
243963	SPR
243964	SPTBN1
243965	SPTAN1
243966	SRC
243967	AKR1D1
243968	SRI
243969	SRF
243970	SRM
243971	SLX1A-SULT1A3
243972	SREBF1
243973	SREBF2
243974	SUPT4H1
243975	SUPT6H
243976	SURF4
243977	SURF2
243978	SVIL
243979	SUV39H1
243980	ZDHHC21
243981	SYN1
243982	SYK
243983	SYT1
243984	TAC1
243985	ADAM17
243986	TAF1
243987	TAF2
243988	TADA2A
243989	TAF5
243990	TAF4
243991	TAF9
243992	TAF10
243993	TAF6
243994	TAF7
243995	MAP3K7
243996	TAF11
243997	TALDO1
243998	TAL1
243999	TAP1
244000	TAP2
244001	TARS
244002	TARBP1
244003	TARBP2
244004	CNTN2
244005	TAZ
244006	C11orf53
244007	TBCD
244008	TBCC
244009	TBP
244010	TCEA1
244011	TBXA2R
244012	ELOC
244013	TCEA2
244014	TCF4
244015	ELOB
244016	TCF3
244017	HNF1A
244018	FREM2
244019	TCF7L2
244020	ZEB1
244021	TCF19
244022	TCF20
244023	MLX
244024	TCOF1
244025	TCP1
244026	TCN2
244027	TCP11
244028	TCP10
244029	KRT27
244030	SMTNL2
244031	NACA2
244032	NCCRP1
244033	DYNLT1
244034	RD3
244035	TDG
244036	TEAD1
244037	PRDX2
244038	TEAD3
244039	TEC
244040	TEP1
244041	MAGEB18
244042	TMBIM6
244043	TEK
244044	TERF1
244045	TERF2
244046	TFAP2A
244047	TFAP2B
244048	TF
244049	TFCP2
244050	NR2F1
244051	TFAP2C
244052	TFAP4
244053	TFDP2
244054	LIN9
244055	NR2F2
244056	TFDP1
244057	UBE2A
244058	TRIM59
244059	UBC
244060	UBA1
244061	AIMP2
244062	TRIM42
244063	MAFK
244064	ST7
244065	SEM1
244066	TFF1
244067	NLRP10
244068	ARHGEF5
244069	TFRC
244070	TFPI
244071	TGFB1
244072	TGFB1I1
244073	TG
244074	TGFA
244075	RAB7B
244076	TGFBI
244077	TGFB2
244078	TGFBR2
244079	TGFBR1
244080	TGM2
244081	TGIF1
244082	THBD
244083	THBS1
244084	TH
244085	THBS4
244086	THBS2
244087	THBS3
244088	TIAL1
244089	THOP1
244090	TIMP1
244091	TIMP2
244092	NKX2-1
244093	TJP1
244094	TIMP3
244095	TIMP4
244096	TKT
244097	TK1
244098	TLE3
244099	TLE1
244100	TLN1
244101	TLL1
244102	TLR2
244103	ANKRD13D
244104	TLR4
244105	TMF1
244106	TMSB4X
244107	TMOD1
244108	CLEC3B
244109	TNF
244110	TNFRSF1A
244111	RAB43
244112	TNFAIP2
244113	TNFAIP3
244114	CCDC144NL
244115	TNFRSF1B
244116	TNNT2
244117	TNS1
244118	TNP1
244119	TOP1
244120	TNXB
244121	TOP2B
244122	TOP2A
244123	TP53BP1
244124	TP53BP2
244125	TP53
244126	TP73
244127	TPI1
244128	TPM1
244129	TPD52L2
244130	TPH1
244131	TPM4
244132	TPMT
244133	TPM2
244134	TPM3
244135	C1orf174
244136	TPR
244137	ANKRD45
244138	TPP2
244139	NR2C1
244140	TPT1
244141	HSP90B1
244142	TRAF1
244143	NR2C2
244144	CCDC190
244145	TRAF6
244146	TRAF2
244147	TRAF3
244148	CCT3
244149	LOC100653061
244150	TSC2
244151	TSG101
244152	TSN
244153	TSC1
244154	TSHR
244155	TSPY1
244156	TSPYL1
244157	TST
244158	TSTA3
244159	TSSC1
244160	TTC3
244161	DNAJC7
244162	TTK
244163	TTN
244164	TTPA
244165	ZBTB25
244166	ZNF75A
244167	TRIML1
244168	ZNF131
244169	ZNF135
244170	ZNF142
244171	TRIM25
244172	PCGF2
244173	ZBTB16
244174	ZNF148
244175	ZBTB17
244176	ACTBL2
244177	TRIM26
244178	MTX3
244179	ZKSCAN8
244180	ZFAND5
244181	MOGAT3
244182	ZNF227
244183	ZYX
244184	MURC
244185	MAP3K12
244186	LUZP1
244187	PRDM2
244188	DNALI1
244189	PTP4A1
244190	CSDE1
244191	BSND
244192	DAP3
244193	PXDN
244194	BTG2
244195	MOGS
244196	PAX8
244197	IL1R2
244198	TUBA1A
244199	FZD5
244200	SCG2
244201	CXCR4
244202	IFRD2
244203	MAPKAPK3
244204	KCNAB1
244205	USP7
244206	RAB7A
244207	SLBP
244208	DEK
244209	ALDH5A1
244210	PDDC1
244211	GPANK1
244212	DDX39B
244213	PRRC2A
244214	BAG6
244215	ABHD16A
244216	EP400NL
244217	CLEC18A
244218	FAM131C
244219	BUB1B-PAK6
244220	TUBB2A
244221	TTR
244222	TUBA4A
244223	TPRXL
244224	TUBG1
244225	TUFM
244226	HIRA
244227	TWIST1
244228	TXK
244229	TXN
244230	TYMS
244231	TXNRD1
244232	U2AF1
244233	UBB
244234	UBE2D1
244235	UBE2D2
244236	UBE2B
244237	UBE2E2
244238	UBE2G1
244239	UBE2I
244240	UBE2L3
244241	UBE2G2
244242	UBE2V1
244243	UBE2V2
244244	UBE2N
244245	SUMO1
244246	UBE3A
244247	UCHL1
244248	UBTF
244249	UCP1
244250	UFD1L
244251	UGP2
244252	UGCG
244253	UGT2B10
244254	TBC1D26
244255	UGT2B7
244256	ZACN
244257	UCK2
244258	UGT8
244259	UNG
244260	USP4
244261	UMPS
244262	COL14A1
244263	NR1H2
244264	UQCRC2
244265	USF1
244266	UROD
244267	KDM6A
244268	UTRN
244269	VASP
244270	VAV1
244271	VCY1B
244272	VARS
244273	VCAM1
244274	VCL
244275	VAV2
244276	VBP1
244277	VDAC2
244278	VCP
244279	VDAC1
244280	VDR
244281	VEGFA
244282	VHL
244283	VEGFB
244284	VEGFC
244285	VIM
244286	VIP
244287	EZR
244288	VIPR1
244289	VIPR2
244290	TRPV1
244291	VRK1
244292	VRK2
244293	WARS
244294	VTN
244295	VWF
244296	WAS
244297	EIF4H
244298	CORO2A
244299	WEE1
244300	NSD2
244301	NELFA
244302	WNT9B
244303	WRN
244304	XBP1
244305	WT1
244306	XDH
244307	XPC
244308	XPNPEP1
244309	XPA
244310	XRCC1
244311	XPO1
244312	XRCC5
244313	XRCC3
244314	YES1
244315	YWHAE
244316	YWHAG
244317	YY1
244318	YWHAB
244319	ZAP70
244320	SF1
244321	YWHAH
244322	YWHAZ
244323	ZFP36
244324	HIST1H4B
244325	HIST1H4E
244326	HIST1H4C
244327	HIST1H4H
244328	HIST2H4A
244329	HIST1H4L
244330	MAD1L1
244331	PIP5K1A
244332	SPARCL1
244333	SLC25A11
244334	TAGLN2
244335	SPOP
244336	EEA1
244337	BCAR3
244338	UXT
244339	C6orf120
244340	ANXA9
244341	NR0B2
244342	ZNF282
244343	STK24
244344	NCK2
244345	DYRK2
244346	CUL4B
244347	CUL4A
244348	DHX16
244349	CUL1
244350	CUL3
244351	CUL2
244352	FOXN1
244353	SUPT3H
244354	KLF11
244355	TEAD2
244356	SORBS2
244357	TMEM189-UBE2V1
244358	IRS4
244359	SMARCA5
244360	TMEM189
244361	HIRIP3
244362	OGT
244363	RAE1
244364	OFD1
244365	PPM1D
244366	RGS5
244367	PPFIA4
244368	RANBP3
244369	PPFIBP2
244370	PPFIBP1
244371	PKP4
244372	PPFIA1
244373	PIK3R3
244374	ENC1
244375	UBE2M
244376	SPAG9
244377	DOK2
244378	ZIC3
244379	RPL14
244380	ZNF2
244381	CNBP
244382	ZNF16
244383	ZNF182
244384	ZNF24
244385	ZNF22
244386	ZNF23
244387	ZSCAN20
244388	ZNF35
244389	ZKSCAN1
244390	KMT5A
244391	MZF1
244392	ZSCAN21
244393	UBXN8
244394	KAT6A
244395	BRD3
244396	CCDC6
244397	SHOC2
244398	ADAM12
244399	NCOA4
244400	RASSF7
244401	FOSL1
244402	PTP4A2
244403	CUL5
244404	USP5
244405	INCA1
244406	AAAS
244407	USP50
244408	FXR1
244409	GSTK1
244410	KMT2D
244411	HMGA2
244412	NDUFS7
244413	CDK2AP1
244414	NCR3LG1
244415	TBC1D10C
244416	PABPN1
244417	TCL1A
244418	ANP32A
244419	WASH3P
244420	NPRL3
244421	HDDC3
244422	GAN
244423	SLC7A5
244424	AKAP1
244425	MIGA1
244426	COIL
244427	LOC107984053
244428	ELL
244429	SYMPK
244430	MKKS
244431	WASH2P
244432	CLPP
244433	NRIP1
244434	CATIP
244435	NCOA3
244436	CHAF1B
244437	C21orf33
244438	C3orf62
244439	DGCR6
244440	CLTCL1
244441	DGCR14
244442	USP11
244443	USP9X
244444	ZRSR2
244445	SMC1A
244446	RBM10
244447	NAA10
244448	RAB15
244449	UBL4A
244450	ARID1A
244451	HIST3H3
244452	SERF1A
244453	HIST1H4I
244454	COLQ
244455	TRRAP
244456	PICALM
244457	AXIN1
244458	AXIN2
244459	CDC7
244460	CDC45
244461	CENPS
244462	BAP1
244463	FZD1
244464	NAPG
244465	MPDZ
244466	NAPA
244467	RGS9
244468	RGS11
244469	TBC1D7-LOC100130357
244470	FBP2
244471	SCEL
244472	TNFRSF10B
244473	SUCLG2
244474	CREG1
244475	TRIM24
244476	SUCLA2
244477	IL18RAP
244478	DPM1
244479	CCNK
244480	LIN7A
244481	KRTAP10-9
244482	KRTAP10-1
244483	IQGAP1
244484	FGF16
244485	KRTAP10-7
244486	KRTAP10-5
244487	KRTAP10-8
244488	SYNGAP1
244489	NRP2
244490	KRTAP10-11
244491	NRP1
244492	SOCS2
244493	KRTAP10-3
244494	GMPS
244495	CFLAR
244496	HDAC3
244497	TSC22D1
244498	KSR1
244499	KAT2B
244500	CDK5R1
244501	NR1I2
[truncated: 4,276 more rows]
